# Supplementary material for: 125I Seed Promotes Apoptosis in Non-small Lung Cancer Cells via the p38 MAPK-MDM2-p53 Signaling Pathway
Source: Front Oncol. 2021 Apr 21;11:582511. doi: 10.3389/fonc.2021.582511 (PMC8096899; doi:10.3389/fonc.2021.582511)
Supplement: Supplementary file 2 [file Table_2.XLS]

## Sheet: Volcano Plots
Volcano Plots Volcano Plots are useful tools for visualizing differential expression between two different conditions. They are constructed using fold-change values and P-values, and thus allow you to visulaize the relationship between fold-change (magnitude of change) and statistical significance (which takes both magnitude of change and variability into consideration). They also allow subsets o…

## Sheet: down_Test_vs_Ctrl
# Condition pairs: Test_vs_Ctrl # Fold Change cut-off: 2.0 # P-value cut-off: 0.05 # Column A: SEQ_ID, it represents probe name. # Column B: P-value, P-value calculated from unpaired t-test. # Column C: FDR, FDR is calculated from Benjamini Hochberg FDR. # Column D: Fold Change, the absolute ratio (no log scale) of normalized intensities between two conditions. # Column E: Regulation, it depicts …
Test_vs_Ctrl 2.0 fold down regulated genes
	P-value and FDR		Fold change and Regulation		Annotations															Group--Normalized Intensity		Normalized Intensity
SEQ_ID	P-value	FDR	Fold Change	Regulation	GENE_NAME	SYNONYMS	DESCRIPTION	NCBI_GENE_ID	CHROMOSOME	START	STOP	STRAND	GO biological process	GO cellular component	GO molecular function	UniGene	Dbid	TIGRID	EnsemblID	group-Test(normalized)	group-Ctrl(normalized)	[Test-1, Test](normalized)	[Test-2, Test](normalized)	[Ctrl-1, Ctrl](normalized)	[Ctrl-2, Ctrl](normalized)
AB007923	0.0351141	0.434222	3.29242	down	PDE4DIP	CMYA2|DKFZp781J054|MGC75440|MMGL|	phosphodiesterase 4D interacting protein (myomegalin)	9659	chr1	143562784	143751231	-	GO:0007010(cytoskeleton organization and biogenesis);GO:0030036(actin cytoskeleton organization and biogenesis)	GO:0015629(actin cytoskeleton)	GO:0003779(actin binding)	Hs.654651	ref:NM_014644;gb:AB007923;gb:BX647660;ens:ENST00000360235	THC2491235	ENST00000360235	40.6872	132.824	33.174	48.2004	115.246	150.402
AB011123	0.0140653	0.408205	2.91044	down	TNIK	AD 2	TRAF2 and NCK interacting kinase	23043	chr3	172262985	172660812	-	GO:0006468(protein amino acid phosphorylation);GO:0006950(response to stress);GO:0007243(protein kinase cascade);GO:0007254(JNK cascade)	GO:0005575(cellular_component)	GO:0000166(nucleotide binding);GO:0004674(protein serine/threonine kinase activity);GO:0005083(small GTPase regulator activity);GO:0005524(ATP binding);GO:0016740(transferase activity)	Hs.34024	gb:AB011123;ens:ENST00000284483;ens:ENST00000356366;ens:ENST00000357327	THC2491323	ENST00000284483	58.8324	170.195	65.8268	51.838	178.042	162.348
AB011154	0.0311934	0.42725	2.24346	down	CEP68	KIAA0582	centrosomal protein 68kDa	23177	chr2	65136998	65167641	+				Hs.693614	gb:AB011154;ens:ENST00000260569;ens:ENST00000377990		ENST00000260569	201.28	456.307	204.081	198.48	522.229	390.385
AB025105	0.0485587	0.454772	2.81303	down	CDH1	Arc-1|CD324|CDHE|ECAD|LCAM|UVO	cadherin 1, type 1, E-cadherin (epithelial)	999	chr16	67328755	67424940	+	GO:0007155(cell adhesion);GO:0007156(homophilic cell adhesion)	GO:0016020(membrane);GO:0016021(integral to membrane)	GO:0003674(molecular_function);GO:0005509(calcium ion binding);GO:0005515(protein binding)	Hs.461086	ref:NM_004360;ens:ENST00000261769;ens:ENST00000379120;gb:Z13009	THC2469338	ENST00000261769	252.591	706.255	298.717	206.465	809.967	602.543
AB082528	0.00864136	0.405365	2.33367	down	DYNC2H1	DHC1b|DHC2|DNCH2|DYH1B|FLJ11756|hdhc11	dynein, cytoplasmic 2, heavy chain 1	79659	chr11	102575192	102855561	+	GO:0007018(microtubule-based movement);GO:0007030(Golgi organization and biogenesis)	GO:0005622(intracellular);GO:0005794(Golgi apparatus);GO:0030286(dynein complex)	GO:0000166(nucleotide binding);GO:0003774(motor activity);GO:0003777(microtubule motor activity);GO:0005524(ATP binding);GO:0016787(hydrolase activity);GO:0016887(ATPase activity);GO:0042623(ATPase activity, coupled);GO:0042624(ATPase activity, uncoupled)	Hs.503721	ref:NM_001080463;ens:ENST00000299826;gb:U20552;gb:Z83800	THC2674941	ENST00000299826	235.107	547.802	251.222	218.992	526.077	569.526
AF000425	0.0246231	0.42442	2.51324	down	LST1	B144|D6S49E|LST-1|MGC119006|MGC119007	leukocyte specific transcript 1	7940	chr6	31661956	31664565	+	GO:0000902(cell morphogenesis);GO:0006955(immune response);GO:0008360(regulation of cell shape);GO:0009653(anatomical structure morphogenesis);GO:0016358(dendrite development);GO:0050672(negative regulation of lymphocyte proliferation)	GO:0005737(cytoplasm);GO:0005794(Golgi apparatus);GO:0016020(membrane);GO:0016021(integral to membrane)	GO:0003674(molecular_function);GO:0005515(protein binding)	Hs.436066	ref:NM_007161;ref:NM_205839;ref:NM_205838;ref:NM_205837	THC2703872	ENST00000357458	65.1912	162.546	74.0797	56.3027	153.82	171.271
AF092844	0.000634251	0.374682	3.14327	down	MDM2	MGC71221|hdm2	Mdm2, transformed 3T3 cell double minute 2, p53 binding protein (mouse)	4193	chr12	67488510	67519914	+	GO:0000074(regulation of progression through cell cycle);GO:0000122(negative regulation of transcription from RNA polymerase II promoter);GO:0006461(protein complex assembly);GO:0008285(negative regulation of cell proliferation);GO:0016567(protein ubiquit	GO:0005622(intracellular);GO:0005634(nucleus);GO:0005654(nucleoplasm);GO:0005730(nucleolus)	GO:0004842(ubiquitin-protein ligase activity);GO:0005515(protein binding);GO:0008270(zinc ion binding);GO:0016874(ligase activity);GO:0017163(negative regulator of basal transcription activity);GO:0019899(enzyme binding);GO:0046872(metal ion binding)	Hs.567303	ref:NM_006879;ref:NM_006882;ref:NM_006881;gb:AJ550520	NP651383	ENST00000258149	246.143	832.214	252.322	243.033	782.223	804.278
AF217985	0.0487885	0.454772	2.12267	down	RAB4B	MGC52123	RAB4B, member RAS oncogene family	53916	chr19	45976791	45994682	+	GO:0007264(small GTPase mediated signal transduction);GO:0015031(protein transport);GO:0016192(vesicle-mediated transport)	GO:0005622(intracellular);GO:0016020(membrane)	GO:0000166(nucleotide binding);GO:0003924(GTPase activity);GO:0005525(GTP binding)	Hs.631539	ref:NM_016154;gb:AF217985;gb:BC033081;ens:ENST00000357052	THC2485364	ENST00000357052	159.684	340.709	175.375	143.993	292.745	388.674
AF354656	0.0124715	0.405365	3.16573	down	BBC3	JFY1|PUMA|PUMA/JFY1	BCL2 binding component 3	27113	chr19	52415920	52427863	-	GO:0001836(release of cytochrome c from mitochondria);GO:0006915(apoptosis);GO:0006917(induction of apoptosis);GO:0006919(caspase activation);GO:0045926(negative regulation of growth)	GO:0005739(mitochondrion)	GO:0005515(protein binding)	Hs.467020	ref:NM_014417;gb:AF354654;gb:AF354655;gb:AF354656	NP338700	ENST00000359924	89.7883	284.552	97.4712	82.1055	256.877	312.227
AF370421	0.0108961	0.405365	2.07572	down	TNS4	CTEN|FLJ14950|PP14434	tensin 4	84951	chr17	35885607	35911375	-	GO:0006915(apoptosis);GO:0007242(intracellular signaling cascade)	GO:0005856(cytoskeleton)	GO:0003779(actin binding)	Hs.438292	ref:NM_032865;ens:ENST00000377822;gb:AK027856;gb:BC018706	THC2784362	ENST00000377822	362.55	753.942	350.504	374.596	701.774	806.109
AF461089	0.000642092	0.373186	3.08933	down	CSPG5	MGC44034|NGC	chondroitin sulfate proteoglycan 5 (neuroglycan C)	10675	chr3	47578732	47597286	-	GO:0001558(regulation of cell growth);GO:0007275(multicellular organismal development);GO:0007399(nervous system development);GO:0030154(cell differentiation);GO:0046907(intracellular transport)	GO:0005624(membrane fraction);GO:0005794(Golgi apparatus);GO:0005887(integral to plasma membrane);GO:0016020(membrane);GO:0030660(Golgi-associated vesicle membrane)	GO:0005515(protein binding);GO:0008083(growth factor activity)	Hs.45127	ref:NM_006574;gb:AF461087;gb:AF461089;ens:ENST00000264723	NP924734	ENST00000264723	261.004	806.258	266.809	255.198	791.774	820.743
AF510065	0.0269631	0.424641	3.86549	down	RHCE	CD240CE|MGC103977|RH|RH30A|RHC|RHD|RHD/RHCE|RHE|RHIXB|RHPI|Rh4|RhIVb(J)|RhVIRhVIII	Rh blood group, CcEe antigens	6006	chr1	25561470	25619907	-	GO:0006810(transport)	GO:0005887(integral to plasma membrane);GO:0016020(membrane);GO:0016021(integral to membrane)	GO:0005215(transporter activity)	Hs.449968	ref:NM_138617;ref:NM_020485;ref:NM_138618;ref:NM_138616	NP092758	ENST00000294413	47.5747	180.692	37.8018	57.3477	164.639	196.745
AF528079	0.0200826	0.418823	2.19825	down	MGC17330	HGFL|hHGFL(S)	HGFL gene	113791	chr22	30015023	30018465	-		GO:0016020(membrane);GO:0016021(integral to membrane)		Hs.26670	ref:NM_052880;gb:BC041903;gb:AK074688;ens:ENST00000215912	THC2510833	ENST00000215912	461.351	1018.58	440.384	482.317	913.216	1123.94
AK023048	0.0214651	0.418823	2.11218	down	FLJ12986	-	hypothetical protein FLJ12986	197319	chr16	87827473	87829903	+				Hs.54713	gb:AK023048;thc:THC2479500	THC2479500		57.2509	120.672	62.4496	52.0522	128.395	112.949
AK055561	0.0161601	0.411269	2.3351	down	ERN1	FLJ30999|IRE1|IRE1P	endoplasmic reticulum to nucleus signalling 1	2081	chr17	59559843	59561911	-	GO:0006118(electron transport);GO:0006350(transcription);GO:0006355(regulation of transcription, DNA-dependent);GO:0006397(mRNA processing);GO:0006464(protein modification process);GO:0006915(apoptosis);GO:0006917(induction of apoptosis);GO:0006987(unfold	GO:0005783(endoplasmic reticulum);GO:0005789(endoplasmic reticulum membrane);GO:0016020(membrane);GO:0016021(integral to membrane);GO:0030176(integral to endoplasmic reticulum membrane)	GO:0000166(nucleotide binding);GO:0000287(magnesium ion binding);GO:0004674(protein serine/threonine kinase activity);GO:0005515(protein binding);GO:0005524(ATP binding);GO:0016740(transferase activity);GO:0016787(hydrolase activity);GO:0016891(endoribonu	Hs.133982	gb:AK055561;ens:ENST00000375756;thc:THC2476664	THC2476664	ENST00000375756	96.2171	225.97	97.5922	94.8419	201.616	250.324
AK056381	0.0140004	0.40798	3.13341	down	GPR155	DEP.7|DEPDC3|FLJ31819|FLJ39346|PGR22	G protein-coupled receptor 155	151556	chr2	175008463	175046293	-	GO:0007242(intracellular signaling cascade)	GO:0016020(membrane);GO:0016021(integral to membrane)		Hs.516604	ref:NM_001033045;ref:NM_152529;ens:ENST00000295500		ENST00000295500	36.7343	114.724	32.6216	40.8469	105.845	123.603
AK057142	0.0200648	0.418823	3.53874	down	UNQ5783	FLJ32580	DTFT5783	388325	chr17	5057030	5078842	-				Hs.462080	gb:AK057142;thc:THC2484848	THC2484848		30.108	107.81	32.1571	28.0589	125.805	89.8144
AK091656	0.012455	0.405365	4.08119	down	C12orf53	DKFZp547D2210	chromosome 12 open reading frame 53	196500	chr12	6673218	6680070	-				Hs.44067	ref:NM_153685;gb:AK091656;gb:AK091596;ens:ENST00000320591	THC2481794	ENST00000320591	43.1579	174.436	49.5533	36.7625	165.186	183.686
AK091839	0.00198145	0.387664	2.26884	down	CAPS2	FLJ34520|UG0636c06	calcyphosine 2	84698	chr12	73956026	74010103	-			GO:0005509(calcium ion binding)	Hs.407154	gb:AK091839;gb:AX747212;ens:ENST00000328705;ens:ENST00000378703	THC2487009	ENST00000328705	79.31	180.018	78.0738	80.5461	174.074	185.961
AK093038	0.0406061	0.444041	2.70998	down	ZCWPW1	FLJ10057|ZCW1	zinc finger, CW type with PWWP domain 1	55063	chr7	99836431	99863890	-			GO:0008270(zinc ion binding);GO:0046872(metal ion binding)	Hs.105191	ref:NM_017984;gb:AK093038;gb:BC002725;ens:ENST00000324725	THC2474344	ENST00000324725	78.5713	217.49	77.7	79.4427	261.871	173.11
AK093563	0.0432038	0.449485	2.05005	down	KIAA1833	DKFZp434P167|FLJ35542|FLJ36244	hypothetical protein KIAA1833	377711	chr8	145274907	145322392	+				Hs.443139	gb:AK092861;gb:AX747774;thc:THC2480085	THC2480085	ENST00000326134	96.9468	197.806	109.391	84.5031	181.135	214.476
AK093718	0.00423807	0.398158	2.02573	down	SARS	FLJ36399|SERRS|SERS	seryl-tRNA synthetase	6301	chr1	109579678	109582301	+	GO:0006434(seryl-tRNA aminoacylation);GO:0008033(tRNA processing)	GO:0005625(soluble fraction);GO:0005737(cytoplasm)	GO:0000166(nucleotide binding);GO:0003723(RNA binding);GO:0004828(serine-tRNA ligase activity);GO:0005524(ATP binding);GO:0016874(ligase activity)	Hs.531176	ref:NM_006513;gb:AK093718;ens:ENST00000234677;ens:ENST00000369923	NP1180051	ENST00000234677	4238.53	8577.72	4047.13	4429.93	8656.08	8499.35
AK093839	0.0285837	0.424641	2.92852	down	N/A	N/A	Homo sapiens cDNA FLJ36520 fis, clone TRACH2002100.	N/A	chr11	547594	550106	+								170.348	490.394	139.08	201.616	489.456	491.332
AK094968	0.00121327	0.387664	2.18248	down	IFI16	IFNGIP1|PYHIN2	interferon, gamma-inducible protein 16	3428	chr1	157236381	157291532	+	GO:0006350(transcription);GO:0006355(regulation of transcription, DNA-dependent);GO:0006955(immune response);GO:0008283(cell proliferation);GO:0009615(response to virus);GO:0030099(myeloid cell differentiation);GO:0030224(monocyte differentiation);GO:0042	GO:0005634(nucleus);GO:0005654(nucleoplasm);GO:0005730(nucleolus)	GO:0003677(DNA binding);GO:0003690(double-stranded DNA binding);GO:0005515(protein binding);GO:0016564(transcriptional repressor activity)	Hs.380250	ref:NM_005531;gb:AK094968;gb:AF208043;gb:BC017059	THC2767940	ENST00000368131	238.147	519.897	240.398	235.896	506.634	533.159
AK096192	0.00945755	0.405365	2.35427	down	N/A	N/A	Homo sapiens cDNA FLJ38873 fis, clone MESAN2013845.	N/A	chr1	32032703	32036819	-								50.4739	119.173	49.2136	51.7342	109.652	128.694
AK123561	0.018103	0.412205	2.4369	down	NUDT8	FLJ41567	nudix (nucleoside diphosphate linked moiety X)-type motif 8	254552	chr11	67151985	67153968	-		GO:0005739(mitochondrion)	GO:0000287(magnesium ion binding);GO:0016787(hydrolase activity);GO:0030145(manganese ion binding)	Hs.433329	ref:NM_181843;gb:AK123561;gb:BC018644;ens:ENST00000301490	THC2604113	ENST00000301490	82.0787	200.54	87.7378	76.4197	180.559	220.521
AK123855	0.0179901	0.412205	2.21429	down	C1orf170	MGC13275|RP11-54O7.8	chromosome 1 open reading frame 170	84808	chr1	900446	907336	-				Hs.271462	gb:AK123855;gb:BC006300;gb:XM_372194;ens:ENST00000341290	THC2479117	ENST00000341290	111.215	245.071	122.679	99.7512	252.747	237.395
AK125569	0.00808771	0.405365	2.33351	down	HOXC12	HOC3F|HOX3|HOX3F	homeobox C12	3228	chr12	52636584	52639012	+	GO:0006355(regulation of transcription, DNA-dependent);GO:0007275(multicellular organismal development)	GO:0005634(nucleus)	GO:0003700(transcription factor activity)	Hs.381267	ref:NM_173860;ens:ENST00000243103;gb:X99631;thc:THC2766273	THC2766273	ENST00000243103	49.6286	115.749	46.7127	52.5446	110.061	121.436
AK126318	0.0357065	0.436243	2.02792	down	N/A	N/A	Homo sapiens cDNA FLJ44342 fis, clone TRACH3005294.	N/A	chr17	53421403	53427210	-								407.543	820.273	460.332	354.755	855.857	784.69
AK127158	0.0338847	0.431297	2.70448	down	N/A	N/A	Homo sapiens cDNA FLJ45221 fis, clone BRCAN2019907.	N/A	chr5	179227663	179230014	-								44.511	121.683	48.1792	40.8428	101.333	142.034
AK127864	0.00486087	0.405365	2.2626	down	MEG3	FLJ31163|FLJ42589|FP504|GTL2|PRO0518|PRO2160|prebp1	maternally expressed 3	55384	chr14	100369058	100397111	+					gb:AK123878;thc:THC2602586	THC2602586		1022.63	2310.36	1079.72	965.547	2282.85	2337.88
AL355192	0.0147743	0.410709	2.33725	down	LOC553158	-	PRR5-ARHGAP8 fusion	553158	chr22	43477018	43637248	+								238.882	555.441	263.436	214.329	564.217	546.664
AY148094	0.0467991	0.453345	2.0392	down	DDX54	DP97|MGC2835	DEAD (Asp-Glu-Ala-Asp) box polypeptide 54	79039	chr12	112080679	112107633	-	GO:0006350(transcription);GO:0006355(regulation of transcription, DNA-dependent);GO:0006396(RNA processing);GO:0030520(estrogen receptor signaling pathway)	GO:0005634(nucleus);GO:0005730(nucleolus)	GO:0000166(nucleotide binding);GO:0003714(transcription corepressor activity);GO:0003723(RNA binding);GO:0004004(ATP-dependent RNA helicase activity);GO:0005102(receptor binding);GO:0005524(ATP binding);GO:0016787(hydrolase activity);GO:0016818(hydrolase	Hs.506861	ref:NM_024072;gb:AY148094;gb:BC001132;gb:AF478457	THC2631474	ENST00000306014	906.492	1864.96	962.9	850.085	1592.46	2137.45
AY236492	0.0163104	0.411269	2.63115	down	TMC4	MGC39329	transmembrane channel-like 4	147798	chr19	59355714	59368756	-		GO:0016021(integral to membrane)		Hs.355126	ref:NM_144686;gb:BC032477;gb:AY236492;ens:ENST00000301187	THC2464638	ENST00000301187	409.07	1076.7	373.78	444.361	979.657	1173.73
AY358442	0.00824347	0.405365	2.6535	down	SIDT2	CGI-40|DKFZp686L17253|FLJ90656	SID1 transmembrane family, member 2	51092	chr11	116555148	116573367	+		GO:0016020(membrane);GO:0016021(integral to membrane)		Hs.410977	ref:NM_001040455;gb:AY358442;ens:ENST00000324225;ens:ENST00000278951	THC2466042	ENST00000324225	165.646	440.816	171.08	160.212	477.274	404.357
AY534741	0.049488	0.455109	2.13141	down	MAPK7	BMK1|ERK4|ERK5|PRKM7|	mitogen-activated protein kinase 7	5598	chr17	19222797	19227449	+	GO:0006468(protein amino acid phosphorylation);GO:0007049(cell cycle);GO:0007165(signal transduction)		GO:0000166(nucleotide binding);GO:0004674(protein serine/threonine kinase activity);GO:0004707(MAP kinase activity);GO:0005515(protein binding);GO:0005524(ATP binding);GO:0016740(transferase activity)	Hs.150136	ref:NM_139033;ref:NM_139034;ref:NM_002749;ref:NM_139032	THC2486785	ENST00000299612	569.088	1207.26	649.107	489.069	1083.63	1330.88
AY560600	0.0338469	0.431297	2.05884	down	ADAM15	MDC15	ADAM metallopeptidase domain 15 (metargidin)	8751	chr1	153290385	153301858	+	GO:0006508(proteolysis);GO:0007155(cell adhesion);GO:0007160(cell-matrix adhesion)	GO:0016020(membrane);GO:0016021(integral to membrane)	GO:0004222(metalloendopeptidase activity);GO:0005515(protein binding);GO:0008270(zinc ion binding);GO:0017124(SH3 domain binding);GO:0046872(metal ion binding)	Hs.312098	ref:NM_207191;ref:NM_003815;ref:NM_207195;ref:NM_207194	NP1074703	ENST00000360674	1196.99	2462.59	1077.47	1316.52	2235.51	2689.67
AY751494	0.016565	0.411448	2.13464	down	RHD	CD240D|DIIIc|RH|RH30|RHCE|RHCED|RHDVA(TT)|RHDel|RHPII|RHXIII|Rh30a|Rh4|RhDCwRhII|RhK562-II|RhPI|rhesus D	Rh blood group, D antigen	6007	chr1	25471625	25528289	+	GO:0008150(biological_process)	GO:0005887(integral to plasma membrane);GO:0016020(membrane);GO:0016021(integral to membrane)	GO:0003674(molecular_function)	Hs.647623	ref:NM_016124;ens:ENST00000328664;ens:ENST00000357542;thc:NP1475497	NP1475497	ENST00000328664	108.477	232.645	106.963	109.991	209.956	255.334
AY834277	0.0155793	0.410709	2.02594	down	LRRC23	B7|B7 isoform|LRPB7	leucine rich repeat containing 23	10233	chr12	6885058	6893496	+	GO:0008150(biological_process)	GO:0005575(cellular_component)	GO:0003674(molecular_function);GO:0005515(protein binding)	Hs.155586	ref:NM_006992;ref:NM_201650;gb:AY834277;ens:ENST00000323702	THC2544841	ENST00000323702	367.292	746.314	355.59	378.994	808.324	684.304
BC000013	0.0133626	0.406943	3.31054	down	IGFBP3	BP-53|IBP3	insulin-like growth factor binding protein 3	3486	chr7	45918482	45927362	-	GO:0001558(regulation of cell growth);GO:0009968(negative regulation of signal transduction);GO:0043065(positive regulation of apoptosis);GO:0045663(positive regulation of myoblast differentiation)	GO:0005576(extracellular region)	GO:0005520(insulin-like growth factor binding);GO:0008160(protein tyrosine phosphatase activator activity);GO:0046872(metal ion binding)	Hs.450230	ref:NM_001013398;ref:NM_000598;gb:BC064987;ens:ENST00000381083	NP1147610	ENST00000381083	771.875	2535.57	670.203	873.546	2422.63	2648.52
BC000985	7.67202e-05	0.328851	2.05404	down	SOX15	SOX20|SOX26|SOX27	SRY (sex determining region Y)-box 15	6665	chr17	7432221	7434116	-	GO:0000122(negative regulation of transcription from RNA polymerase II promoter);GO:0006325(establishment and/or maintenance of chromatin architecture);GO:0006355(regulation of transcription, DNA-dependent);GO:0008584(male gonad development);GO:0030154(ce	GO:0000785(chromatin);GO:0005634(nucleus);GO:0005737(cytoplasm)	GO:0003682(chromatin binding);GO:0003700(transcription factor activity);GO:0003702(RNA polymerase II transcription factor activity);GO:0005515(protein binding)	Hs.95582	ref:NM_006942;ens:ENST00000250055;gb:AB006867;gb:BC000985	THC2473710	ENST00000250055	72.6851	149.296	72.2444	73.1257	149.554	149.037
BC001237	0.0352644	0.434372	2.18671	down	ZNF395	DKFZp434K1210|HDBP2|PBF|PRF-1|PRF1|Si-1-8-14	zinc finger protein 395	55893	chr8	28261995	28299509	-	GO:0006350(transcription);GO:0006355(regulation of transcription, DNA-dependent)	GO:0005622(intracellular);GO:0005634(nucleus);GO:0005737(cytoplasm)	GO:0003677(DNA binding);GO:0008270(zinc ion binding);GO:0046872(metal ion binding)	Hs.435535	ref:NM_018660;ens:ENST00000290163;ens:ENST00000344423;ens:ENST00000331106	THC2778119	ENST00000290163	1355.26	2930.56	1557.63	1152.89	2894.46	2966.66
BC002353	0.00573967	0.405365	2.80447	down	GPR162	A-2|GRCA	G protein-coupled receptor 162	27239	chr12	6801130	6806844	+	GO:0007165(signal transduction);GO:0007186(G-protein coupled receptor protein signaling pathway)	GO:0016020(membrane);GO:0016021(integral to membrane)	GO:0001584(rhodopsin-like receptor activity);GO:0004872(receptor activity)	Hs.631654	ref:NM_019858;ref:NM_014449;ens:ENST00000311268;gb:U47928	THC2463040	ENST00000311268	84.4686	237.469	86.5956	82.3417	255.083	219.855
BC002860	0.0241829	0.424222	2.35935	down	MYLIP	MIR	myosin regulatory light chain interacting protein	29116	chr6	16237314	16255077	+	GO:0006928(cell motility);GO:0007399(nervous system development);GO:0016567(protein ubiquitination)	GO:0005622(intracellular);GO:0005737(cytoplasm);GO:0005856(cytoskeleton);GO:0016020(membrane)	GO:0004842(ubiquitin-protein ligase activity);GO:0008092(cytoskeletal protein binding);GO:0008270(zinc ion binding);GO:0016874(ligase activity);GO:0046872(metal ion binding)	Hs.484738	ref:NM_013262;ens:ENST00000356840;ens:ENST00000349606;gb:BT007055	THC2702245	ENST00000356840	217.397	510.262	243.4	191.393	542.657	477.867
BC002923	0.0316253	0.427974	2.15046	down	POT1	DKFZP586D211|hPot1	POT1 protection of telomeres 1 homolog (S. pombe)	25913	chr7	124251211	124325568	-	GO:0000723(telomere maintenance);GO:0007004(telomere maintenance via telomerase)	GO:0000784(nuclear chromosome, telomeric region);GO:0005634(nucleus);GO:0005694(chromosome)	GO:0003677(DNA binding);GO:0005515(protein binding);GO:0043047(single-stranded telomeric DNA binding)	Hs.31968	ref:NM_015450;ref:NM_001042594;ref:NR_003102;ref:NR_003104	NP1397291	ENST00000357628	235.495	511.273	232.429	238.562	440.717	581.829
BC003067	0.0252646	0.42442	3.45272	down	PPP1R15A	GADD34	protein phosphatase 1, regulatory (inhibitor) subunit 15A	23645	chr19	54067507	54071126	+	GO:0006915(apoptosis);GO:0006974(response to DNA damage stimulus);GO:0007050(cell cycle arrest)			Hs.631593	ref:NM_014330;ens:ENST00000200453;gb:CR457259;gb:DQ891855	THC2584464	ENST00000200453	1114.76	3926.52	1123.91	1105.6	3149.18	4703.85
BC004140	0.0379573	0.439069	2.15729	down	SPINT1	HAI|HAI1|MANSC2	serine peptidase inhibitor, Kunitz type 1	6692	chr15	38924000	38937144	+	GO:0001763(morphogenesis of a branching structure);GO:0001892(embryonic placenta development)	GO:0005576(extracellular region);GO:0005624(membrane fraction)	GO:0004867(serine-type endopeptidase inhibitor activity);GO:0005515(protein binding)	Hs.233950	ref:NM_003710;ref:NM_181642;ref:NM_001032367;ens:ENST00000344051	THC2476845	ENST00000344051	838.529	1826.89	875.841	801.217	1559.09	2094.69
BC004464	0.0102955	0.405365	2.14082	down	CCDC28A	C6orf80|CCRL1AP|MGC131913	coiled-coil domain containing 28A	25901	chr6	139136615	139156147	+				Hs.412019	ref:NM_015439;ens:ENST00000332797;ens:ENST00000026464;gb:AY167571	THC2615073	ENST00000332797	186.344	399.302	194.864	177.823	374.192	424.412
BC004982	0.0453034	0.450055	2.25202	down	GPI	AMF|GNPI|NLK|PGI|PHI|SA-36	glucose phosphate isomerase	2821	chr19	39548003	39583106	+	GO:0005975(carbohydrate metabolic process);GO:0006094(gluconeogenesis);GO:0006096(glycolysis);GO:0006959(humoral immune response);GO:0007399(nervous system development);GO:0007599(hemostasis)	GO:0005615(extracellular space)	GO:0004347(glucose-6-phosphate isomerase activity);GO:0005125(cytokine activity);GO:0008083(growth factor activity);GO:0016853(isomerase activity)	Hs.466471	ref:NM_000175;ens:ENST00000356487;gb:X16539;gb:AK130102	THC2510745	ENST00000356487	10879	24121.8	8964.1	12793.9	23651.8	24591.7
BC005047	0.00729424	0.405365	2.3107	down	DUSP6	MKP3|PYST1	dual specificity phosphatase 6	1848	chr12	88266541	88270371	-	GO:0000074(regulation of progression through cell cycle);GO:0000188(inactivation of MAPK activity);GO:0006470(protein amino acid dephosphorylation)	GO:0005625(soluble fraction);GO:0005737(cytoplasm)	GO:0004722(protein serine/threonine phosphatase activity);GO:0004725(protein tyrosine phosphatase activity);GO:0016787(hydrolase activity);GO:0017017(MAP kinase phosphatase activity)	Hs.298654	ref:NM_001946;ref:NM_022652;ens:ENST00000279488;ens:ENST00000308385	THC2470070	ENST00000279488	215.413	497.525	203.531	227.294	520.443	474.607
BC008623	0.0381859	0.439069	3.16085	down	ROBO3	FLJ21044|HGPPS|RBIG1|RIG1|	roundabout, axon guidance receptor, homolog 3 (Drosophila)	64221	chr11	124252493	124256571	+	GO:0006935(chemotaxis);GO:0007275(multicellular organismal development);GO:0007399(nervous system development);GO:0007411(axon guidance);GO:0030154(cell differentiation)	GO:0016020(membrane);GO:0016021(integral to membrane)	GO:0004872(receptor activity)	Hs.435621	ref:NM_022370;gb:AY509035;gb:BC008623;gb:BC086878	THC2625894		593.194	1924.77	581.585	604.802	1488.35	2361.18
BC008674	0.0330202	0.428495	3.01345	down	ERO1L	ERO1-alpha	ERO1-like (S. cerevisiae)	30001	chr14	52179853	52232171	-	GO:0006118(electron transport);GO:0006457(protein folding);GO:0006464(protein modification process);GO:0006810(transport);GO:0009266(response to temperature stimulus);GO:0030968(unfolded protein response);GO:0051085(chaperone cofactor-dependent protein fo	GO:0005624(membrane fraction);GO:0005783(endoplasmic reticulum);GO:0005792(microsome);GO:0016020(membrane)	GO:0016491(oxidoreductase activity)	Hs.592304	ref:NM_014584;ens:ENST00000359133;gb:BC008674;gb:BC012941	THC2549878	ENST00000359133	606.744	1794.47	487.005	726.484	1709	1879.94
BC008962	0.0123839	0.405365	2.24627	down	GDF15	GDF-15|MIC-1|MIC1|NAG-1|PDF|PLAB|PTGFB	growth differentiation factor 15	9518	chr19	18357982	18360986	+	GO:0007165(signal transduction);GO:0007179(transforming growth factor beta receptor signaling pathway);GO:0007267(cell-cell signaling)	GO:0005576(extracellular region);GO:0005615(extracellular space)	GO:0005125(cytokine activity);GO:0008083(growth factor activity)	Hs.616962	ref:NM_004864;ens:ENST00000252809;gb:U51731;gb:AB000584	THC2532749	ENST00000252809	884.144	1982.22	952.791	815.497	2075.36	1889.08
BC009244	0.0105941	0.405365	2.10815	down	IDH2	ICD-M|IDH|IDHM|IDP|mNADP-IDH	isocitrate dehydrogenase 2 (NADP+), mitochondrial	3418	chr15	88428217	88446692	-	GO:0005975(carbohydrate metabolic process);GO:0006097(glyoxylate cycle);GO:0006099(tricarboxylic acid cycle);GO:0008152(metabolic process)	GO:0005739(mitochondrion);GO:0005743(mitochondrial inner membrane)	GO:0000287(magnesium ion binding);GO:0004450(isocitrate dehydrogenase (NADP+) activity);GO:0016491(oxidoreductase activity);GO:0016616(oxidoreductase activity, acting on the CH-OH group of donors, NAD or NADP as acceptor);GO:0030145(manganese ion binding)	Hs.596461	ref:NM_002168;ens:ENST00000330062;gb:DQ892817;gb:DQ896063	THC2535304	ENST00000330062	2963.08	6234.17	2754.08	3172.08	6430.86	6037.49
BC009279	0.0318444	0.427974	2.27101	down	MCC	FLJ46755	mutated in colorectal cancers	4163	chr5	112390498	112658511	-	GO:0007049(cell cycle);GO:0007165(signal transduction);GO:0045786(negative regulation of progression through cell cycle)		GO:0004872(receptor activity);GO:0005509(calcium ion binding);GO:0005515(protein binding)	Hs.593171	ref:NM_002387;ens:ENST00000302475;gb:M62397;gb:BX647710	THC2475095	ENST00000302475	64.5802	148.233	63.0632	66.0973	170.031	126.436
BC009410	0.0012157	0.387664	2.09603	down	CDT1	DUP	DNA replication factor	81620	chr16	87397730	87402418	+	GO:0000076(DNA replication checkpoint);GO:0006260(DNA replication);GO:0007049(cell cycle);GO:0007090(regulation of S phase of mitotic cell cycle);GO:0030174(regulation of DNA replication initiation)	GO:0005634(nucleus);GO:0005657(replication fork)	GO:0003677(DNA binding);GO:0005515(protein binding)	Hs.122908	ref:NM_030928;ens:ENST00000301019;gb:BC014202;gb:AF321125	THC2466887	ENST00000301019	426.57	894.403	426.894	426.246	871.319	917.487
BC009701	0.0194887	0.418194	2.05467	down	PADI2	KIAA0994|PDI2	peptidyl arginine deiminase, type II	11240	chr1	17278112	17318517	-	GO:0006464(protein modification process)		GO:0004668(protein-arginine deiminase activity);GO:0005509(calcium ion binding);GO:0016787(hydrolase activity)	Hs.33455	ref:NM_007365;gb:BC009701;ens:ENST00000375486;ens:ENST00000375481	THC2486805	ENST00000375486	2437.15	5009.04	2266.77	2607.52	5380.05	4638.02
BC009714	0.0249068	0.42442	3.36752	down	RAB39B	-	RAB39B, member RAS oncogene family	116442	chrX	154143207	154147068	-	GO:0007264(small GTPase mediated signal transduction);GO:0015031(protein transport)	GO:0005622(intracellular);GO:0016020(membrane)	GO:0000166(nucleotide binding);GO:0005525(GTP binding)	Hs.632832	ref:NM_171998;ens:ENST00000369454;gb:AK056209;gb:AL834460	THC2606776	ENST00000369454	57.5634	195.453	51.6133	63.5135	227.5	163.406
BC010456	0.0365944	0.438217	2.51494	down	EFEMP2	FBLN4|UPH1	EGF-containing fibulin-like extracellular matrix protein 2	30008	chr11	65390878	65396837	-	GO:0007596(blood coagulation)	GO:0005604(basement membrane);GO:0016020(membrane)	GO:0004888(transmembrane receptor activity);GO:0005201(extracellular matrix structural constituent);GO:0005509(calcium ion binding);GO:0005515(protein binding)	Hs.647231	ref:NM_016938;ens:ENST00000307998;gb:DQ892047;gb:DQ895241	NP1153559	ENST00000307998	679.605	1691.12	568.66	790.549	1562.72	1819.53
BC010860	0.0291311	0.424839	2.14403	down	SERPINE1	PAI|PAI-1|PAI1|PLANH1|	serpin peptidase inhibitor, clade E (nexin, plasminogen activator inhibitor type 1), member 1	5054	chr7	100557124	100568304	+	GO:0007596(blood coagulation);GO:0042730(fibrinolysis);GO:0045765(regulation of angiogenesis)	GO:0005576(extracellular region)	GO:0004867(serine-type endopeptidase inhibitor activity);GO:0005515(protein binding);GO:0008243(plasminogen activator activity)	Hs.414795	ref:NM_000602;ens:ENST00000223095;gb:M16006;gb:M14083	THC2503710	ENST00000223095	5250.7	11162	4561.8	5939.6	10968.2	11355.8
BC011704	0.0269908	0.424641	2.28589	down	MDK	FLJ27379|MK|NEGF2	midkine (neurite growth-promoting factor 2)	4192	chr11	46359849	46361925	+	GO:0000074(regulation of progression through cell cycle);GO:0007165(signal transduction);GO:0007267(cell-cell signaling);GO:0007275(multicellular organismal development);GO:0007399(nervous system development);GO:0008283(cell proliferation);GO:0009611(resp	GO:0005576(extracellular region);GO:0005615(extracellular space)	GO:0005125(cytokine activity);GO:0008083(growth factor activity);GO:0008201(heparin binding)	Hs.82045	ref:NM_001012334;ref:NM_001012333;ref:NM_002391;ens:ENST00000359803	NP1464770	ENST00000359803	260.312	589.377	224.461	296.163	591.467	587.287
BC011757	0.0102826	0.405365	2.45213	down	GADD45A	DDIT1|GADD45	growth arrest and DNA-damage-inducible, alpha	1647	chr1	67923484	67926259	+	GO:0000079(regulation of cyclin-dependent protein kinase activity);GO:0006281(DNA repair);GO:0006915(apoptosis);GO:0007049(cell cycle);GO:0007050(cell cycle arrest)	GO:0005634(nucleus)		Hs.80409	ref:NM_001924;gb:DQ008445;ens:ENST00000370986;ens:ENST00000370985	THC2655176	ENST00000370986	487.475	1197.96	509.385	465.565	1293.43	1102.48
BC012941	0.0339332	0.431297	2.67928	down	ERO1L	ERO1-alpha	ERO1-like (S. cerevisiae)	30001	chr14	52179768	52232182	-	GO:0006118(electron transport);GO:0006457(protein folding);GO:0006464(protein modification process);GO:0006810(transport);GO:0009266(response to temperature stimulus);GO:0030968(unfolded protein response);GO:0051085(chaperone cofactor-dependent protein fo	GO:0005624(membrane fraction);GO:0005783(endoplasmic reticulum);GO:0005792(microsome);GO:0016020(membrane)	GO:0016491(oxidoreductase activity)	Hs.592304	ref:NM_014584;ens:ENST00000359133;gb:BC008674;gb:BC012941	THC2549878	ENST00000359133	768.853	2072.28	687.19	850.516	1758.07	2386.49
BC013304	0.0396168	0.44105	2.99049	down	SESN2	DKFZp761M0212|DKFZp761M02121|HI95|SES2|SEST2	sestrin 2	83667	chr1	28458622	28480548	+	GO:0007050(cell cycle arrest)	GO:0005634(nucleus);GO:0005737(cytoplasm)		Hs.469543	ref:NM_031459;ens:ENST00000253063;gb:AL136551;gb:AK025640	THC2761460	ENST00000253063	238.739	714.141	276.166	201.313	827.297	600.985
BC014321	0.0409077	0.444614	2.05843	down	CHMP4C	MGC22825|Shax3	chromatin modifying protein 4C	92421	chr8	82807242	82833634	+	GO:0015031(protein transport)			Hs.183861	ref:NM_152284;ens:ENST00000297265;gb:BC014321;gb:AK000049	THC2474855	ENST00000297265	839.997	1739.69	900.498	779.497	1968.49	1510.89
BC016180	0.0385078	0.439069	2.42965	down	AK3L1	AK3|AK4	adenylate kinase 3-like 1	205	chr1	65385925	65465286	+	GO:0006139(nucleobase, nucleoside, nucleotide and nucleic acid metabolic process)	GO:0005739(mitochondrion)	GO:0000166(nucleotide binding);GO:0004017(adenylate kinase activity);GO:0005524(ATP binding);GO:0005525(GTP binding);GO:0016301(kinase activity);GO:0016740(transferase activity)	Hs.10862	ref:NM_001005353;ref:NM_203464;ref:NM_013410;ens:ENST00000294419	THC2461907	ENST00000294419	416.397	1021.06	450.744	382.051	1182.31	859.821
BC017379	0.0290827	0.424839	2.13132	down	HIST1H2AC	H2A/l|H2AFL|MGC99519|dJ221C16.4|	histone 1, H2ac	8334	chr6	26232396	26247315	+	GO:0006334(nucleosome assembly);GO:0007001(chromosome organization and biogenesis (sensu Eukaryota))	GO:0000786(nucleosome);GO:0005634(nucleus);GO:0005694(chromosome)	GO:0003677(DNA binding)	Hs.622290	ens:ENST00000314088;gb:BC050602;gb:BC085010;gb:U90551	THC2508286	ENST00000314088	341.259	732.676	328.662	353.857	824.994	640.359
BC018069	0.048064	0.454415	2.11498	down	C1orf102	MGC26685|NOR1|OSCP1	chromosome 1 open reading frame 102	127700	chr1	36656094	36688639	-	GO:0006810(transport)	GO:0016020(membrane)		Hs.202207	ref:NM_145047;gb:AK098541;gb:BC018069;ens:ENST00000356637	THC2602878	ENST00000356637	95.4718	204.635	92.301	98.6426	170.745	238.526
BC018396	0.0327948	0.428407	2.09677	down	KIAA0408	FLJ43995|RP3-403A15.2	KIAA0408	9729	chr6	127806542	127835971	-				Hs.319247	ref:NM_014702;ens:ENST00000368281;gb:AB007868;thc:THC2494179	THC2494179	ENST00000368281	67.4434	140.114	76.6127	58.2742	138.193	142.034
BC018749	0.0448847	0.449909	2.19041	down	IGLV2-14	IGLV214|V1-4	immunoglobulin lambda variable 2-14	28815	chr22	21431198	21578970	+								40.0379	88.2187	43.7939	36.2818	75.6077	100.83
BC021110	0.0378212	0.439069	2.25927	down	WSB1	SWIP1|WSB-1	WD repeat and SOCS box-containing 1	26118	chr17	22645285	22664193	+	GO:0007242(intracellular signaling cascade);GO:0008150(biological_process)	GO:0005575(cellular_component);GO:0005622(intracellular);GO:0005634(nucleus)	GO:0003674(molecular_function)	Hs.446017	ref:NM_015626;ref:NM_134265;gb:BC048007;ens:ENST00000262394	THC2472462	ENST00000262394	3199.88	7293.96	3411.46	2988.31	6214.18	8373.73
BC023667	0.0311667	0.42725	2.48891	down	IRX3	IRX-1	iroquois homeobox protein 3	79191	chr16	52874958	52877846	-	GO:0006355(regulation of transcription, DNA-dependent)	GO:0005634(nucleus)	GO:0003700(transcription factor activity)	Hs.499205	ref:NM_024336;ens:ENST00000329734;gb:DQ892008;gb:BC023667	THC2472312	ENST00000329734	344.493	862.951	373.495	315.491	741.549	984.353
BC025410	0.00258844	0.387664	4.89558	down	RNASE11	C14orf6	ribonuclease, RNase A family, 11 (non-active)	122651	chr14	20121694	20125629	-			GO:0003676(nucleic acid binding);GO:0004519(endonuclease activity);GO:0004522(pancreatic ribonuclease activity);GO:0016787(hydrolase activity)	Hs.112761	ref:NM_145250;ens:ENST00000335950;gb:AY665806;gb:AK098687	THC2608947	ENST00000335950	37.1195	181.352	34.4176	39.8215	174.973	187.731
BC026902	0.049375	0.455109	5.64642	down	ZBTB16	PLZF|ZNF145	zinc finger and BTB domain containing 16	7704	chr11	113436438	113626564	+	GO:0001823(mesonephros development);GO:0006350(transcription);GO:0006915(apoptosis);GO:0007417(central nervous system development);GO:0030099(myeloid cell differentiation);GO:0045638(negative regulation of myeloid cell differentiation);GO:0045892(negative	GO:0005622(intracellular);GO:0005634(nucleus);GO:0016605(PML body);GO:0016607(nuclear speck);GO:0017053(transcriptional repressor complex)	GO:0003677(DNA binding);GO:0008270(zinc ion binding);GO:0016566(specific transcriptional repressor activity);GO:0042803(protein homodimerization activity);GO:0046872(metal ion binding)	Hs.591945	ref:NM_006006;ref:NM_001018011;ens:ENST00000335953;ens:ENST00000310883	THC2470831	ENST00000335953	49.8453	284.597	37.0971	62.5935	201.146	368.049
BC030026	0.0158119	0.411015	2.32112	down	C1orf65	FLJ35728|RP11-76K24.1	chromosome 1 open reading frame 65	164127	chr1	221633391	221635428	+				Hs.192090	ref:NM_152610;ens:ENST00000314341;ens:ENST00000366875;gb:AK093047	THC2475742	ENST00000314341	58.8316	136.826	55.2302	62.4331	124.83	148.822
BC030055	0.0351819	0.434291	2.07571	down	UBL7	BMSC-UbP|MGC14421|TCBA1	ubiquitin-like 7 (bone marrow stromal cell-derived)	84993	chr15	72525370	72540545	-	GO:0006464(protein modification process);GO:0006512(ubiquitin cycle)		GO:0005515(protein binding)	Hs.334713	ref:NM_032907;ref:NM_201265;ens:ENST00000361351;gb:AY037166	THC2531257	ENST00000361351	1422.19	2932.21	1239.58	1604.81	3096.12	2768.3
BC030991	0.0377556	0.439069	3.01654	down	OR7E91P	-	olfactory receptor, family 7, subfamily E, member 91 pseudogene	79315	chr2	71104730	71110565	+	GO:0007165(signal transduction);GO:0007186(G-protein coupled receptor protein signaling pathway);GO:0007608(sensory perception of smell);GO:0050896(response to stimulus)	GO:0016020(membrane);GO:0016021(integral to membrane)	GO:0004872(receptor activity);GO:0004984(olfactory receptor activity)	Hs.327033	ref:NR_002185;gb:BC014374;gb:BC030991;ens:ENST00000318406	NP511110	ENST00000318406	39.8738	121.313	44.8544	34.8931	99.5137	143.113
BC031041	0.0287497	0.424641	2.00832	down	IQCH	DKFZp434F2114|FLJ12476	IQ motif containing H	64799	chr15	65334239	65453558	+				Hs.657894	ref:NM_022784;gb:BC039292;ens:ENST00000358767;ens:ENST00000360277	THC2479629	ENST00000358767	71.745	143.573	79.2015	64.2885	134.821	152.326
BC032131	0.00561923	0.405365	2.27572	down	MT1X	MT-1l|MT1	metallothionein 1X	4501	chr16	55273893	55275608	+	GO:0010038(response to metal ion)		GO:0005507(copper ion binding);GO:0008270(zinc ion binding);GO:0046870(cadmium ion binding);GO:0046872(metal ion binding)	Hs.374950	ref:NM_005952;gb:BC032131;gb:BC018190;ens:ENST00000290704	THC2483725	ENST00000290704	474.495	1080.04	494.107	454.882	1030.33	1129.75
BC032371	0.0251241	0.42442	2.16378	down	ALDH6A1	MGC40271|MMSADHA|MMSDH	aldehyde dehydrogenase 6 family, member A1	4329	chr14	73596821	73620949	-	GO:0006220(pyrimidine nucleotide metabolic process);GO:0006573(valine metabolic process);GO:0008152(metabolic process);GO:0019859(thymine metabolic process)	GO:0005739(mitochondrion)	GO:0000062(acyl-CoA binding);GO:0004491(methylmalonate-semialdehyde dehydrogenase (acylating) activity);GO:0016491(oxidoreductase activity);GO:0018478(malonate-semialdehyde dehydrogenase (acetylating) activity)	Hs.293970	ref:NM_005589;ens:ENST00000350259;gb:AK222687;gb:BC032371	THC2468623	ENST00000350259	264.834	568.81	297.33	232.339	558.274	579.346
BC032940	0.019725	0.418823	3.10706	down	LAMP3	CD208|DC-LAMP|DCLAMP|LAMP|TSC403	lysosomal-associated membrane protein 3	27074	chr3	184322697	184363314	-	GO:0008283(cell proliferation)	GO:0005765(lysosomal membrane);GO:0016020(membrane);GO:0016021(integral to membrane)		Hs.518448	ref:NM_014398;ens:ENST00000265598;gb:AB013924;gb:AJ005766	THC2464581	ENST00000265598	53.8791	166.847	60.745	47.0133	183.231	150.464
BC033095	0.0340339	0.431297	2.08559	down	HIST1H3D	H3/b|H3FB	histone 1, H3d	8351	chr6	26304119	26305467	-				Hs.532144	ref:NM_003530;ens:ENST00000356476;gb:DQ892795;gb:DQ896042	THC2476116	ENST00000356476	136.901	283.719	119.661	154.14	267.331	300.107
BC033613	0.0314942	0.427974	2.96401	down	SFI1	MGC131712|MGC57874|PISD|RP5-858B16.1|hSfi1p	Sfi1 homolog, spindle assembly associated (yeast)	9814	chr22	30340152	30344533	+				Hs.62209	ref:NM_001007467;ref:NM_014775;gb:AK097004;gb:BC110814	THC2527375	ENST00000382162	45.9398	133.641	54.8229	37.0568	130.193	137.088
BC034535	0.0251231	0.42442	2.19945	down	KRT6B	CK6B|K6B|KRTL1|PC2|	keratin 6B	3854	chr12	51126703	51132177	-	GO:0007398(ectoderm development)	GO:0005882(intermediate filament)	GO:0005200(structural constituent of cytoskeleton)	Hs.654613	ref:NM_005555;ens:ENST00000252252;gb:BC034535;thc:THC2590995	THC2590995	ENST00000252252	1392.91	3067.82	1278.8	1507.02	2770.13	3365.5
BC034732	0.0498963	0.455109	2.03498	down	BM88	MGC34326	BM88 antigen	51286	chr11	777116	780113	-		GO:0016020(membrane);GO:0016021(integral to membrane)		Hs.22140	ref:NM_016564;ens:ENST00000330106;gb:AF235030;gb:AK074547	THC2619749	ENST00000330106	253.09	515.869	280.674	225.506	579.217	452.522
BC034998	0.013031	0.405365	3.8215	down	P4HA1	4-PH alpha-1|P4HA	procollagen-proline, 2-oxoglutarate 4-dioxygenase (proline 4-hydroxylase), alpha polypeptide I	5033	chr10	74436987	74526626	-	GO:0019538(protein metabolic process)	GO:0005783(endoplasmic reticulum)	GO:0004656(procollagen-proline 4-dioxygenase activity);GO:0005488(binding);GO:0005506(iron ion binding);GO:0016491(oxidoreductase activity);GO:0016702(oxidoreductase activity, acting on single donors with incorporation of molecular oxygen, incorporation o	Hs.500047	ref:NM_000917;ref:NM_001017962;ens:ENST00000263556;ens:ENST00000307116	NP1176046	ENST00000263556	2230.57	8431.38	2565.76	1895.38	8170.22	8692.54
BC036038	0.034368	0.431708	2.04468	down	ZNF25	DKFZp564C206|FLJ31890|KOX19	zinc finger protein 25 (KOX 19)	219749	chr10	38279516	38305561	-	GO:0006350(transcription);GO:0006355(regulation of transcription, DNA-dependent)	GO:0005622(intracellular);GO:0005634(nucleus)	GO:0003676(nucleic acid binding);GO:0003677(DNA binding);GO:0008270(zinc ion binding);GO:0046872(metal ion binding)	Hs.499429	ref:NM_145011;ens:ENST00000374641;gb:AJ491696;gb:AK056635	THC2488666	ENST00000374641	93.9803	193.653	90.3453	97.6153	218.785	168.521
BC037169	0.0161697	0.411269	2.16083	down	PLOD2	LH2|TLH	procollagen-lysine, 2-oxoglutarate 5-dioxygenase 2	5352	chr3	147269917	147361632	-	GO:0006464(protein modification process);GO:0019538(protein metabolic process)	GO:0005783(endoplasmic reticulum);GO:0016020(membrane)	GO:0005506(iron ion binding);GO:0005515(protein binding);GO:0008475(procollagen-lysine 5-dioxygenase activity);GO:0016491(oxidoreductase activity);GO:0016702(oxidoreductase activity, acting on single donors with incorporation of molecular oxygen, incorpor	Hs.477866	ref:NM_182943;ref:NM_000935;ens:ENST00000282903;ens:ENST00000360060	THC2466016	ENST00000282903	2305.43	4969.67	2502.36	2108.51	5218.21	4721.12
BC038504	0.00940182	0.405365	2.38936	down	SNF1LK	MSK|SIK	SNF1-like kinase	150094	chr21	43658832	43671436	-	GO:0006468(protein amino acid phosphorylation);GO:0007049(cell cycle);GO:0007243(protein kinase cascade);GO:0007275(multicellular organismal development);GO:0007346(regulation of progression through mitotic cell cycle);GO:0045595(regulation of cell differ	GO:0005634(nucleus);GO:0005737(cytoplasm)	GO:0000166(nucleotide binding);GO:0000287(magnesium ion binding);GO:0004674(protein serine/threonine kinase activity);GO:0005515(protein binding);GO:0005524(ATP binding);GO:0016740(transferase activity)	Hs.282113	ref:NM_173354;ens:ENST00000389780;ens:ENST00000389781;ens:ENST00000270162	NP212941	ENST00000389780	1619.22	3876.89	1682.93	1555.51	3585.12	4168.65
BC038962	0.00438525	0.400706	2.60413	down	CREB3L4	AIBZIP|ATCE1|CREB3|CREB4|JAL|hJAL	cAMP responsive element binding protein 3-like 4	148327	chr1	152207027	152213456	+	GO:0006355(regulation of transcription, DNA-dependent)	GO:0005634(nucleus)	GO:0003700(transcription factor activity);GO:0046983(protein dimerization activity)	Hs.372924	ref:NM_130898;ens:ENST00000368603;ens:ENST00000271889;ens:ENST00000368607	THC2602090	ENST00000368603	518.157	1347.19	486.997	549.318	1319.64	1374.74
BC039196	0.0370668	0.438217	2.0966	down	SLC2A3	FLJ90380|GLUT3	solute carrier family 2 (facilitated glucose transporter), member 3	6515	chr12	7963678	7980032	-	GO:0005975(carbohydrate metabolic process);GO:0008643(carbohydrate transport);GO:0015758(glucose transport)	GO:0005624(membrane fraction);GO:0016020(membrane);GO:0016021(integral to membrane)	GO:0005215(transporter activity);GO:0005351(sugar porter activity);GO:0005355(glucose transporter activity)	Hs.419240	ref:NM_006931;ens:ENST00000075120;gb:BC039196;gb:AK074861	THC2721000	ENST00000075120	198.711	413.665	225.131	172.291	388.824	438.506
BC040224	0.0369635	0.438217	2.72726	down	AK3L1	AK3|AK4	adenylate kinase 3-like 1	205	chr1	65386561	65465761	+	GO:0006139(nucleobase, nucleoside, nucleotide and nucleic acid metabolic process)	GO:0005739(mitochondrion)	GO:0000166(nucleotide binding);GO:0004017(adenylate kinase activity);GO:0005524(ATP binding);GO:0005525(GTP binding);GO:0016301(kinase activity);GO:0016740(transferase activity)	Hs.10862	ref:NM_001005353;ref:NM_203464;ref:NM_013410;ens:ENST00000294419	THC2461907	ENST00000294419	932.041	2505	761.087	1102.99	2681.13	2328.86
BC041846	0.00919239	0.405365	2.08712	down	CDH3	CDHP|HJMD|PCAD	cadherin 3, type 1, P-cadherin (placental)	1001	chr16	67236239	67290440	+	GO:0007156(homophilic cell adhesion);GO:0007601(visual perception);GO:0050896(response to stimulus)	GO:0005886(plasma membrane);GO:0016021(integral to membrane)	GO:0005509(calcium ion binding);GO:0005515(protein binding)	Hs.461074	ref:NM_001793;ens:ENST00000264012;ens:ENST00000379136;gb:X63629	THC2466423	ENST00000264012	1475.12	3075.68	1387.69	1562.55	2955.65	3195.72
BC041964	0.010098	0.405365	2.61909	down	FLJ39370	-	hypothetical protein FLJ39370	132720	chr4	113325885	113329975	+				Hs.23439	ref:NM_152400;gb:BC041964;gb:BC022534;ens:ENST00000309733	THC2471790	ENST00000309733	50.9222	133.439	47.6146	54.2298	123.765	143.113
BC042944	0.0192169	0.417365	2.32997	down	EFNB3	EFL6|EPLG8|LERK8	ephrin-B3	1949	chr17	7549244	7554519	+	GO:0007267(cell-cell signaling);GO:0007275(multicellular organismal development);GO:0007399(nervous system development);GO:0007628(adult walking behavior);GO:0016198(axon choice point recognition);GO:0030154(cell differentiation);GO:0048013(ephrin recepto	GO:0005887(integral to plasma membrane);GO:0016020(membrane)	GO:0005005(transmembrane-ephrin receptor activity);GO:0046875(ephrin receptor binding)	Hs.26988	ref:NM_001406;ens:ENST00000226091;ens:ENST00000380429;gb:U62775	THC2676775	ENST00000226091	104.089	242.306	113.366	94.8129	261.302	223.311
BC043384	0.0437531	0.449605	2.55683	down	C9orf127	MGC120460|NAG-5|NGX6|RP11-112J3.10|	chromosome 9 open reading frame 127	51754	chr9	35819228	35844843	+	GO:0007160(cell-matrix adhesion);GO:0007346(regulation of progression through mitotic cell cycle)	GO:0005886(plasma membrane);GO:0009986(cell surface);GO:0016020(membrane);GO:0016021(integral to membrane)	GO:0005515(protein binding)	Hs.493808	ref:NM_016446;gb:BC041377;ens:ENST00000338209;ens:ENST00000377996	THC2603373	ENST00000338209	53.4148	137.353	59.8991	46.9305	115.246	159.461
BC044787	0.0183762	0.413748	3.20848	down	MAOA	-	monoamine oxidase A	4128	chrX	43399101	43488997	+	GO:0006118(electron transport);GO:0006584(catecholamine metabolic process);GO:0007610(behavior);GO:0042420(dopamine catabolic process)	GO:0005739(mitochondrion);GO:0016020(membrane);GO:0016021(integral to membrane)	GO:0005515(protein binding);GO:0008131(amine oxidase activity);GO:0016491(oxidoreductase activity)	Hs.183109	ref:NM_000240;ens:ENST00000338702;gb:BT006651;gb:DQ890676	THC2786684	ENST00000338702	64.7742	206.609	55.9616	73.5868	223.779	189.438
BC044862	0.0161077	0.411269	4.11553	down	MST1	D3F15S2|DNF15S2|HGFL|MSP|NF15S2	macrophage stimulating 1 (hepatocyte growth factor-like)	4485	chr1	16843840	16849428	+	GO:0006508(proteolysis);GO:0007596(blood coagulation);GO:0008150(biological_process)	GO:0005575(cellular_component)	GO:0003674(molecular_function);GO:0004252(serine-type endopeptidase activity);GO:0005509(calcium ion binding)	Hs.512587	ref:NM_020998;gb:BC044862;ens:ENST00000389184;ens:ENST00000389185	NP299055	ENST00000389184	141.242	585.324	127.48	155.004	496.325	674.323
BC045683	0.0348409	0.433126	4.16676	down	KLHL3	KIAA1129|MGC44594	kelch-like 3 (Drosophila)	26249	chr5	136984829	136993531	-		GO:0005856(cytoskeleton)	GO:0003779(actin binding);GO:0005198(structural molecule activity);GO:0005515(protein binding)	Hs.655084	ref:NM_017415;gb:BC034035;gb:AF208070;gb:AF208069	NP1160165	ENST00000309755	32.1404	138.314	34.3528	29.9281	102.527	174.101
BC047592	0.0123659	0.405365	2.19493	down	SLC29A4	ENT4|FLJ34923|PMAT	solute carrier family 29 (nucleoside transporters), member 4	222962	chr7	5289125	5310216	+	GO:0006810(transport)	GO:0016020(membrane)	GO:0005337(nucleoside transporter activity)	Hs.4302	ref:NM_153247;ref:NM_001040661;gb:AK075422;gb:BC025325	NP1206780	ENST00000297195	201.901	442.618	216.32	187.482	419.771	465.464
BC051792	0.0439012	0.449605	2.04822	down	NAG	DKFZP586G1219|FLJ40407	neuroblastoma-amplified protein	51594	chr2	15224491	15481969	-				Hs.467759	ref:NM_015909;gb:BC051792;gb:AL833270;ens:ENST00000381383	THC2466242	ENST00000381383	226.426	459.675	258.993	193.859	433.83	485.52
BC059360	0.00935899	0.405365	2.63071	down	PGM2L1	BM32A|FLJ32029	phosphoglucomutase 2-like 1	283209	chr11	73724981	73787122	-	GO:0005975(carbohydrate metabolic process);GO:0006006(glucose metabolic process)		GO:0004614(phosphoglucomutase activity);GO:0016853(isomerase activity)	Hs.26612	ref:NM_173582;ens:ENST00000298198;gb:AB019210;gb:AK090777	THC2466765	ENST00000298198	134.935	354.77	125.393	144.477	376.793	332.747
BC059778	0.0216436	0.418823	4.29151	down	GKN1	AMP18|BRICD1|CA11|FOV|MGC70354|foveolin	gastrokine 1	56287	chr2	69055282	69061610	+	GO:0000074(regulation of progression through cell cycle);GO:0007586(digestion);GO:0008283(cell proliferation);GO:0008284(positive regulation of cell proliferation)	GO:0005575(cellular_component);GO:0030141(secretory granule)	GO:0003674(molecular_function);GO:0008083(growth factor activity)	Hs.69319	ref:NM_019617;gb:AB039886;ens:ENST00000377938;ens:ENST00000303727	NP1165354	ENST00000377938	53.3731	224.081	42.1172	64.629	233.09	215.072
BC060766	0.0020514	0.387664	2.15537	down	SLC2A14	GLUT14	solute carrier family 2 (facilitated glucose transporter), member 14	144195	chr12	7856382	7916749	-	GO:0007275(multicellular organismal development);GO:0007283(spermatogenesis);GO:0008643(carbohydrate transport);GO:0030154(cell differentiation)	GO:0016020(membrane);GO:0016021(integral to membrane)	GO:0005215(transporter activity);GO:0005351(sugar porter activity);GO:0005355(glucose transporter activity)	Hs.655169	gb:BC060766;gb:AK126026;gb:AK122783;ens:ENST00000340749	THC2464691	ENST00000340749	294.025	633.519	284.997	303.053	643.933	623.105
BC062423	0.0125362	0.405365	2.05881	down	Ells1	FLJ25903	hypothetical protein Ells1	222166	chr7	30151985	30164648	+				Hs.200100	ref:NM_152793;gb:AL834391;ens:ENST00000324489;ens:ENST00000324453	THC2672137	ENST00000324489	142.803	294.949	144.36	141.246	271.142	318.756
BC062555	0.0352562	0.434372	2.28571	down	GPT2	ALT2	glutamic pyruvate transaminase (alanine aminotransferase) 2	84706	chr16	45475843	45520846	+	GO:0009058(biosynthetic process)		GO:0004021(alanine transaminase activity);GO:0016847(1-aminocyclopropane-1-carboxylate synthase activity);GO:0030170(pyridoxal phosphate binding)	Hs.460693	ref:NM_133443;ens:ENST00000340124;gb:AK094971;gb:AK090957	THC2466680	ENST00000340124	383.147	876.521	424.688	341.607	978.217	774.826
BC065822	0.0494767	0.455109	3.15217	down	LOC147808	MGC75238	similar to zinc finger protein	147808	chr19	60823919	60827753	-	GO:0006350(transcription);GO:0006355(regulation of transcription, DNA-dependent)	GO:0005622(intracellular);GO:0005634(nucleus)	GO:0003677(DNA binding);GO:0008270(zinc ion binding);GO:0046872(metal ion binding)	Hs.53996	ref:NM_203374;ens:ENST00000325351;gb:AK074859;gb:BC065822	NP1204199	ENST00000325351	125.941	409.534	133.608	118.273	306.071	512.997
BC073766	0.0332145	0.429103	2.71043	down	LOC652848	-	similar to Ig heavy chain V-II region ARH-77 precursor	652848	chr14	105278720	105549604	-								32.1334	88.5559	32.9483	31.3185	72.3863	104.726
BC074727	0.0200842	0.418823	3.50854	down	ART4	CD297|DO|DOK1	ADP-ribosyltransferase 4 (Dombrock blood group)	420	chr12	14873546	14887350	-	GO:0006471(protein amino acid ADP-ribosylation);GO:0006525(arginine metabolic process)	GO:0016020(membrane)	GO:0003956(NAD(P)+-protein-arginine ADP-ribosyltransferase activity);GO:0016757(transferase activity, transferring glycosyl groups);GO:0048503(GPI anchor binding)	Hs.655792	ref:NM_021071;ens:ENST00000228936;gb:AY829434;gb:AY829431	NP1460353	ENST00000228936	28.6267	102.076	28.8147	28.4388	120.304	83.8494
BC086875	0.0248666	0.42442	2.40154	down	FAM13A1	FLJ34562|MGC105131	family with sequence similarity 13, member A1	10144	chr4	89867613	89963376	-	GO:0007165(signal transduction)	GO:0005622(intracellular)		Hs.97270	ref:NM_014883;ens:ENST00000264344;ens:ENST00000341818;gb:AK091881	THC2596304	ENST00000264344	302.203	728.2	326.579	277.828	644.625	811.774
BC091509	6.78017e-06	0.165016	2.08057	down	TMEM77	MGC54289|PRO180|RP5-1180E21.1|WWFQ154|	transmembrane protein 77	128338	chr1	111462052	111484242	-		GO:0016020(membrane);GO:0016021(integral to membrane)		Hs.485606	ref:NM_178454;gb:BC091509;ens:ENST00000369761;ens:ENST00000286692	THC2461862	ENST00000369761	369.987	769.786	369.987	369.987	771.255	768.318
BC093707	0.0304489	0.426177	2.0075	down	DYSFIP1	MGC138299	dysferlin interacting protein 1 (toonin)	116729	chr17	77384841	77386158	-								111.465	225.388	113.974	108.956	252.841	197.935
BC093778	0.0075194	0.405365	2.3942	down	GREM1	CKTSF1B1|DAND2|DRM|GREMLIN|IHG-2|MGC126660|PIG2	gremlin 1, cysteine knot superfamily, homolog (Xenopus laevis)	26585	chr15	30797633	30810789	+	GO:0007275(multicellular organismal development);GO:0007399(nervous system development)	GO:0005615(extracellular space)	GO:0005125(cytokine activity);GO:0005515(protein binding)	Hs.40098	ref:NM_013372;ens:ENST00000300177;gb:AF110137;gb:AL359059	THC2468932	ENST00000300177	57.3429	137.583	55.754	58.9317	147.323	127.843
BC093869	0.00138525	0.387664	2.83554	down	CACNG7	-	calcium channel, voltage-dependent, gamma subunit 7	59284	chr19	59107802	59137444	+	GO:0006811(ion transport);GO:0006816(calcium ion transport)	GO:0005891(voltage-gated calcium channel complex);GO:0016020(membrane);GO:0016021(integral to membrane)	GO:0005245(voltage-gated calcium channel activity);GO:0005509(calcium ion binding)	Hs.631597	ref:NM_031896;ens:ENST00000222212;gb:AF288387;gb:AF361353	THC2480194	ENST00000222212	291.011	824.558	279.744	302.279	826.773	822.342
BC095510	0.00292575	0.387664	2.04872	down	DRD3	D3DR	dopamine receptor D3	1814	chr3	115330253	115373530	-	GO:0007165(signal transduction);GO:0007212(dopamine receptor signaling pathway);GO:0007268(synaptic transmission);GO:0007610(behavior)	GO:0005886(plasma membrane);GO:0005887(integral to plasma membrane)	GO:0001584(rhodopsin-like receptor activity);GO:0004872(receptor activity);GO:0004952(dopamine receptor activity)	Hs.121478	ref:NM_033663;ref:NM_000796;gb:L20469;ens:ENST00000295881	NP518117	ENST00000295881	106.905	218.854	111.053	102.757	218.387	219.321
BC098265	0.0189343	0.415859	3.46135	down	C9orf127	MGC120460|NAG-5|NGX6|RP11-112J3.10|	chromosome 9 open reading frame 127	51754	chr9	35825028	35837231	+	GO:0007160(cell-matrix adhesion);GO:0007346(regulation of progression through mitotic cell cycle)	GO:0005886(plasma membrane);GO:0009986(cell surface);GO:0016020(membrane);GO:0016021(integral to membrane)	GO:0005515(protein binding)	Hs.493808	ref:NM_016446;gb:BC041377;ens:ENST00000338209;ens:ENST00000377996	THC2603373	ENST00000338209	95.3798	327.843	109.439	81.321	298.606	357.08
BC098583	0.0447836	0.449643	2.22859	down	CDON	CDO|MGC111524|ORCAM	Cdon homolog (mouse)	50937	chr11	125334528	125438397	-	GO:0001708(cell fate specification);GO:0007155(cell adhesion);GO:0007224(smoothened signaling pathway);GO:0007520(myoblast fusion);GO:0010172(embryonic body morphogenesis)	GO:0016020(membrane);GO:0016021(integral to membrane)	GO:0005515(protein binding)	Hs.38034	ref:NM_016952;ens:ENST00000263577;gb:AB209396;gb:AK022986	THC2611907	ENST00000263577	88.9664	200.812	84.4332	93.4996	167.396	234.228
BC100931	0.0142268	0.410709	2.23556	down	APOA1BP	AIBP|MGC119143|MGC119144|MGC119145|	apolipoprotein A-I binding protein	128240	chr1	154828193	154830550	+				Hs.528320	ref:NM_144772;gb:BC100932;gb:BC056917;ens:ENST00000368235	THC2487883	ENST00000368235	1752.5	3919.55	1866.78	1638.22	3638.93	4200.17
BC101025	0.00969244	0.405365	4.21895	down	SYT10	MGC119436|MGC119437	synaptotagmin X	341359	chr12	33420474	33483848	-	GO:0006810(transport)	GO:0008021(synaptic vesicle);GO:0016020(membrane);GO:0016021(integral to membrane);GO:0045202(synapse)	GO:0005215(transporter activity);GO:0005509(calcium ion binding)	Hs.118703	ref:NM_198992;gb:BC101025;gb:BC101024;ens:ENST00000228567	NP1465688	ENST00000228567	22.9864	97.4199	24.7083	21.2644	109.194	85.6463
BC102028	0.0132147	0.405681	2.69004	down	FBXO16	FBX16|MGC125923|MGC125924|MGC125925|	F-box protein 16	157574	chr8	28342078	28403673	-	GO:0006512(ubiquitin cycle)			Hs.659190	ref:NM_172366;ens:ENST00000380254;ens:ENST00000346498;gb:AF453435	THC2780492	ENST00000380254	41.0409	111.131	41.0177	41.064	98.4185	123.844
BC105637	0.0277716	0.424641	2.15368	down	OGFOD2	DKFZp686H15154|FLJ13491|FLJ37501|MGC120434|MGC120436	2-oxoglutarate and iron-dependent oxygenase domain containing 2	79676	chr12	122025470	122030260	+	GO:0019538(protein metabolic process)		GO:0016706(oxidoreductase activity, acting on paired donors, with incorporation or reduction of molecular oxygen, 2-oxoglutarate as one donor, and incorporation of one atom each of oxygen into both donors)	Hs.524817	ref:NM_024623;gb:BC098119;gb:AK094820;ens:ENST00000228922	NP1145208	ENST00000228922	143.686	309.218	129.878	157.495	282.05	336.387
BC106925	0.0197453	0.418823	2.50328	down	ALDOC	ALDC	aldolase C, fructose-bisphosphate	230	chr17	23924342	23927989	-	GO:0006000(fructose metabolic process);GO:0006096(glycolysis);GO:0008152(metabolic process)		GO:0004332(fructose-bisphosphate aldolase activity);GO:0016829(lyase activity)	Hs.155247	ref:NM_005165;ens:ENST00000226253;gb:BC106925;gb:BC106926	NP1187592	ENST00000226253	1513.71	3775.01	1346.24	1681.19	4035.84	3514.17
BC107097	0.00612944	0.405365	3.47282	down	UPK1A	MGC129751|MGC129752|MGC14388|TSPAN21|UP1A|UPIA|UPKA	uroplakin 1A	11045	chr19	40849554	40860902	+	GO:0006897(endocytosis);GO:0007165(signal transduction);GO:0030855(epithelial cell differentiation);GO:0051259(protein oligomerization)	GO:0005783(endoplasmic reticulum);GO:0005886(plasma membrane);GO:0016021(integral to membrane)	GO:0005515(protein binding);GO:0042803(protein homodimerization activity);GO:0048029(monosaccharide binding)	Hs.159309	ref:NM_007000;gb:BC107097;ens:ENST00000222275;ens:ENST00000379013	NP1459068	ENST00000222275	476.651	1662.65	485.774	467.528	1503.48	1821.83
BC108265	0.0441456	0.449605	2.61045	down	FGF11	FHF3|FLJ16061|MGC102953|MGC45269|	fibroblast growth factor 11	2256	chr17	7283069	7288123	+	GO:0007165(signal transduction);GO:0007267(cell-cell signaling);GO:0007399(nervous system development)	GO:0005615(extracellular space)	GO:0008083(growth factor activity)	Hs.655193	ref:NM_004112;ens:ENST00000293829;ens:ENST00000380627;gb:Z70275	THC2621223	ENST00000293829	352.642	911.738	290.758	414.526	1011.46	812.015
BC108274	0.0281064	0.424641	2.11108	down	KIAA1109	DKFZp781P0474|FSA|MGC110967	KIAA1109	84162	chr4	123493656	123503355	+	GO:0006508(proteolysis)		GO:0004190(aspartic-type endopeptidase activity)	Hs.408142	gb:DQ335469;gb:AK124902;gb:AK127686;ens:ENST00000343946	NP850908	ENST00000343946	128.237	268.747	112.342	144.133	276.605	260.888
BC108717	0.00683019	0.405365	2.08287	down	CCDC28A	C6orf80|CCRL1AP|MGC131913	coiled-coil domain containing 28A	25901	chr6	139136426	139156147	+				Hs.412019	ref:NM_015439;ens:ENST00000332797;ens:ENST00000026464;gb:AY167571	THC2615073	ENST00000332797	450.883	937.742	476.913	424.854	919.58	955.904
BC108742	0.00175311	0.387664	2.58375	down	DPYD	DHP|DPD|MGC132008|MGC70799|	dihydropyrimidine dehydrogenase	1806	chr1	97957911	98159162	-	GO:0006118(electron transport);GO:0006207('de novo' pyrimidine base biosynthetic process);GO:0006212(uracil catabolic process);GO:0006214(thymidine catabolic process);GO:0008152(metabolic process)	GO:0005737(cytoplasm);GO:0016020(membrane)	GO:0004152(dihydroorotate dehydrogenase activity);GO:0004158(dihydroorotate oxidase activity);GO:0005506(iron ion binding);GO:0009055(electron carrier activity);GO:0016491(oxidoreductase activity);GO:0017113(dihydropyrimidine dehydrogenase (NADP+) activit	Hs.335034	ref:NM_000110;gb:U20938;gb:U09178;ens:ENST00000370192	THC2463538	ENST00000370192	64.7295	167.183	66.9336	62.5254	170.623	163.743
BC108743	0.00325266	0.388404	2.13543	down	SNAPC3	MGC132011|MGC33124|PTFbeta|SNAP50|	small nuclear RNA activating complex, polypeptide 3, 50kDa	6619	chr9	15412870	15451043	+	GO:0006350(transcription);GO:0006355(regulation of transcription, DNA-dependent);GO:0006366(transcription from RNA polymerase II promoter);GO:0006383(transcription from RNA polymerase III promoter);GO:0009301(snRNA transcription)	GO:0005634(nucleus)	GO:0003677(DNA binding)	Hs.546299	ref:NM_001039697;ens:ENST00000380813;ens:ENST00000336277;ens:ENST00000380807	THC2482060	ENST00000380813	107.409	229.319	103.785	111.034	223.075	235.564
BC109100	0.0446604	0.449643	3.43805	down	ZNF75	D8C6|MGC126327|ZNF82	zinc finger protein 75 (D8C6)	7626	chrX	134247846	134257470	-	GO:0006350(transcription);GO:0006355(regulation of transcription, DNA-dependent)	GO:0005622(intracellular);GO:0005634(nucleus)	GO:0003677(DNA binding);GO:0008270(zinc ion binding);GO:0046872(metal ion binding)	Hs.533540	ref:NM_007131;gb:BC109100;ens:ENST00000370766;ens:ENST00000370764	THC2474699	ENST00000370766	59.1909	196.304	74.7971	43.5847	195.11	197.499
BC109304	0.0215071	0.418823	7.81669	down	ATP6V0A4	A4|ATP6N1B|ATP6N2|MGC130016|MGC130017|RDRTA2|RTA1C|RTADR|STV1|VPH1|VPP2	ATPase, H+ transporting, lysosomal V0 subunit a4	50617	chr7	138041810	138133389	-	GO:0001503(ossification);GO:0006811(ion transport);GO:0006885(regulation of pH);GO:0007588(excretion);GO:0007605(sensory perception of sound);GO:0015992(proton transport)	GO:0016020(membrane);GO:0016021(integral to membrane);GO:0016324(apical plasma membrane);GO:0016471(vacuolar proton-transporting V-type ATPase complex);GO:0031526(brush border membrane)	GO:0005515(protein binding);GO:0015078(hydrogen ion transporter activity)	Hs.98967	ref:NM_020632;ref:NM_130841;ref:NM_130840;gb:AK055789	THC2474515	ENST00000310018	22.931	174.371	29.0574	16.8046	150.497	198.246
BC110622	0.00744371	0.405365	2.12198	down	LIG1	MGC117397|MGC130025	ligase I, DNA, ATP-dependent	3978	chr19	53310586	53360692	-	GO:0006260(DNA replication);GO:0006281(DNA repair);GO:0006310(DNA recombination);GO:0007049(cell cycle);GO:0009653(anatomical structure morphogenesis);GO:0051301(cell division)	GO:0005634(nucleus)	GO:0000166(nucleotide binding);GO:0003677(DNA binding);GO:0003910(DNA ligase (ATP) activity);GO:0005524(ATP binding);GO:0016874(ligase activity)	Hs.1770	ref:NM_000234;gb:BC110622;gb:AB208791;ens:ENST00000263274	THC2478637	ENST00000263274	122.184	259.276	127.801	116.566	247.278	271.273
BC111714	0.0187628	0.415361	2.021	down	SALL4	DRRS|HSAL4|MGC133050|dJ1112F19.1|	sal-like 4 (Drosophila)	57167	chr20	49834026	49852406	-	GO:0006350(transcription);GO:0006355(regulation of transcription, DNA-dependent)	GO:0005622(intracellular);GO:0005634(nucleus)	GO:0003676(nucleic acid binding);GO:0003677(DNA binding);GO:0008270(zinc ion binding);GO:0046872(metal ion binding)	Hs.517113	ref:NM_020436;ens:ENST00000217086;ens:ENST00000371539;gb:AY172738	NP868666	ENST00000217086	196.2	396.133	211.053	181.346	371.735	420.531
BC112941	0.00401268	0.395709	2.01791	down	GPR87	FKSG78|GPR95|KPG_002|MGC131898|	G protein-coupled receptor 87	53836	chr3	152494586	152517235	-	GO:0007165(signal transduction);GO:0007186(G-protein coupled receptor protein signaling pathway);GO:0008150(biological_process)	GO:0016020(membrane);GO:0016021(integral to membrane)	GO:0001584(rhodopsin-like receptor activity);GO:0004872(receptor activity);GO:0045028(purinergic nucleotide receptor activity, G-protein coupled)	Hs.591292	ref:NM_023915;ens:ENST00000260843;gb:AF411114;gb:BC132888	THC2474173	ENST00000260843	132.05	266.678	130.202	133.898	255.39	277.966
BX537446	0.0130594	0.405365	2.12677	down	PFKL	DKFZp686G1648|DKFZp686L2097|FLJ30173|PFK-B|	phosphofructokinase, liver	5211	chr21	44559837	44571669	+	GO:0006002(fructose 6-phosphate metabolic process);GO:0006096(glycolysis);GO:0006110(regulation of glycolysis)	GO:0005737(cytoplasm);GO:0005945(6-phosphofructokinase complex)	GO:0000166(nucleotide binding);GO:0000287(magnesium ion binding);GO:0003872(6-phosphofructokinase activity);GO:0005524(ATP binding);GO:0016301(kinase activity);GO:0016740(transferase activity)	Hs.255093	ref:NM_001002021;ref:NM_002626;ens:ENST00000312352;ens:ENST00000349048	NP1150810	ENST00000312352	1029.24	2196.57	1047.55	1010.93	2009.76	2383.38
BX537890	0.02358	0.423801	2.1333	down	KLF7	UKLF	Kruppel-like factor 7 (ubiquitous)	8609	chr2	207652066	207740215	-	GO:0006350(transcription);GO:0006357(regulation of transcription from RNA polymerase II promoter);GO:0007411(axon guidance);GO:0045893(positive regulation of transcription, DNA-dependent)	GO:0005622(intracellular);GO:0005634(nucleus)	GO:0003700(transcription factor activity);GO:0003713(transcription coactivator activity);GO:0008270(zinc ion binding);GO:0046872(metal ion binding)	Hs.471221	ref:NM_003709;gb:BC012919;gb:AB015132;ens:ENST00000309446	THC2463162	ENST00000309446	780.215	1660.39	855.825	704.604	1548.19	1772.59
BX648687	0.0374194	0.439069	2.46909	down	CCDC100	DKFZp686I06246|FLJ36090|FLJ38327	coiled-coil domain containing 100	153241	chr5	122708559	122750199	-				Hs.483209	ref:NM_153223;gb:BC040527;gb:BX648687;ens:ENST00000306481	THC2478317	ENST00000306481	63.6899	156.748	54.8657	72.5141	174.495	139
BX648834	0.0468582	0.453345	2.24325	down	FLJ13305	MGC129982|MGC129983	hypothetical protein FLJ13305	84140	chr2	61905492	61934692	-				Hs.440466	ref:NM_032180;gb:AK023367;gb:AM392542;gb:BC107162	THC2477556	ENST00000307507	88.9811	200.452	79.1955	98.7667	229.085	171.819
CR456370	0.0412737	0.445644	3.86928	down	LOC51233	MGC33025|MGC75009	hypothetical protein LOC51233	51233	chr22	22280819	22304235	-				Hs.517466	ref:NM_016449;gb:AL080197;gb:CR456370;ens:ENST00000317749	THC2479681	ENST00000317749	28.8781	107.733	36.7032	21.053	101.571	113.896
CR608542	0.000221375	0.355619	2.16059	down	PTPLAD2	DKFZp686F01145|DKFZp686G24132	protein tyrosine phosphatase-like A domain containing 2	401494	chr9	20996953	21021640	-				Hs.136247	ref:NM_001010915;ens:ENST00000342195;gb:BX538052;gb:BX648779	THC2758511	ENST00000342195	47.5465	102.722	47.0022	48.0908	102.66	102.784
CR615599	0.0163518	0.411269	2.68048	down	MEG3	FLJ31163|FLJ42589|FP504|GTL2|PRO0518|PRO2160|prebp1	maternally expressed 3	55384	chr14	100362215	100397098	+					gb:AK123878;thc:THC2602586	THC2602586		355.151	953.625	383.532	326.77	859.136	1048.11
DQ104738	0.0219415	0.418823	2.90323	down	C20orf12	C20orf84|DKFZp781J2425|FLJ10600|FLJ30892|bA189K21.8|dJ568F9.2	chromosome 20 open reading frame 12	55184	chr20	18313042	18362409	-		GO:0005622(intracellular)	GO:0008270(zinc ion binding)	Hs.472225	ref:NM_018152;gb:CR749327;gb:AK001462;ens:ENST00000262547	THC2475447	ENST00000262547	75.9871	218.161	64.2882	87.6859	209.21	227.113
DQ325464	0.0226976	0.420189	2.65727	down	DHRS4	DHRS4L2|FLJ11008|SCAD-SRL|SDR-SRL|humNRDR	dehydrogenase/reductase (SDR family) member 4	10901	chr14	23492818	23508319	+	GO:0006118(electron transport);GO:0008152(metabolic process)	GO:0005739(mitochondrion);GO:0005777(peroxisome)	GO:0004090(carbonyl reductase (NADPH) activity);GO:0016491(oxidoreductase activity)	Hs.528385	ref:NM_021004;ref:NM_198083;gb:AB045131;gb:BC003019	THC2466731	ENST00000313250	242.877	652.247	236.865	248.889	556.579	747.914
L27211	0.0245445	0.42442	2.06272	down	CDKN2A	ARF|CDK4I|CDKN2|CMM2|INK4|INK4a|MLM|MTS1|TP16|p14|p14ARF|p16|p16INK4p16INK4a|p19	cyclin-dependent kinase inhibitor 2A (melanoma, p16, inhibits CDK4)	1029	chr9	21957751	21964866	-	GO:0000075(cell cycle checkpoint);GO:0000079(regulation of cyclin-dependent protein kinase activity);GO:0006350(transcription);GO:0006355(regulation of transcription, DNA-dependent);GO:0006364(rRNA processing);GO:0006915(apoptosis);GO:0007049(cell cycle);	GO:0005575(cellular_component);GO:0005634(nucleus);GO:0005654(nucleoplasm);GO:0005730(nucleolus);GO:0005737(cytoplasm)	GO:0003677(DNA binding);GO:0004861(cyclin-dependent protein kinase inhibitor activity);GO:0005515(protein binding)	Hs.512599	ref:NM_058197;ref:NM_000077;ref:NM_058195;gb:U26727	THC2486666	ENST00000304494	549.147	1126.64	489.019	609.274	1166.79	1086.49
NM_000077	0.00195289	0.387664	2.02599	down	CDKN2A	ARF|CDK4I|CDKN2|CMM2|INK4|INK4a|MLM|MTS1|TP16|p14|p14ARF|p16|p16INK4p16INK4a|p19	cyclin-dependent kinase inhibitor 2A (melanoma, p16, inhibits CDK4)	1029	chr9	21957750	21965038	-	GO:0000075(cell cycle checkpoint);GO:0000079(regulation of cyclin-dependent protein kinase activity);GO:0006350(transcription);GO:0006355(regulation of transcription, DNA-dependent);GO:0006364(rRNA processing);GO:0006915(apoptosis);GO:0007049(cell cycle);	GO:0005575(cellular_component);GO:0005634(nucleus);GO:0005654(nucleoplasm);GO:0005730(nucleolus);GO:0005737(cytoplasm)	GO:0003677(DNA binding);GO:0004861(cyclin-dependent protein kinase inhibitor activity);GO:0005515(protein binding)	Hs.512599	ref:NM_058197;ref:NM_000077;ref:NM_058195;gb:U26727	THC2486666	ENST00000304494	556.533	1126.98	539.158	573.909	1125.86	1128.11
NM_000164	0.0125328	0.405365	2.88063	down	GIPR	MGC126722	gastric inhibitory polypeptide receptor	2696	chr19	50863341	50877557	+	GO:0006091(generation of precursor metabolites and energy);GO:0007186(G-protein coupled receptor protein signaling pathway);GO:0007190(adenylate cyclase activation);GO:0007584(response to nutrient)	GO:0005886(plasma membrane);GO:0016021(integral to membrane)	GO:0004930(G-protein coupled receptor activity);GO:0016519(gastric inhibitory peptide receptor activity)	Hs.658534	ref:NM_000164;ens:ENST00000263281;gb:S79852;gb:U39231	THC2481605	ENST00000263281	104.363	300.97	112.446	96.281	273.666	328.274
NM_000189	0.0100252	0.405365	3.63431	down	HK2	DKFZp686M1669|HKII|HXK2	hexokinase 2	3099	chr2	74913289	74973989	+	GO:0000074(regulation of progression through cell cycle);GO:0006096(glycolysis);GO:0046835(carbohydrate phosphorylation)	GO:0005741(mitochondrial outer membrane);GO:0016020(membrane)	GO:0000166(nucleotide binding);GO:0004396(hexokinase activity);GO:0005524(ATP binding);GO:0016301(kinase activity);GO:0016740(transferase activity)	Hs.591588	ref:NM_000189;gb:BC064369;gb:AF148513;ens:ENST00000290573	THC2461818	ENST00000290573	586.529	2113.74	662.415	510.644	2123.12	2104.35
NM_000227	0.00584103	0.405365	2.20994	down	LAMA3	E170|LAMNA|LOCS|lama3a|	laminin, alpha 3	3909	chr18	19707003	19789028	+	GO:0008544(epidermis development);GO:0030155(regulation of cell adhesion);GO:0030334(regulation of cell migration);GO:0045995(regulation of embryonic development)	GO:0005604(basement membrane);GO:0005606(laminin-1 complex)	GO:0005102(receptor binding);GO:0005198(structural molecule activity)	Hs.436367	ref:NM_198129;ref:NM_000227;gb:L34155;ens:ENST00000269217	NP1167265	ENST00000269217	1217.97	2692.42	1266.05	1169.88	2567.81	2817.03
NM_000299	0.0124045	0.405365	2.84615	down	PKP1	B6P	plakophilin 1 (ectodermal dysplasia/skin fragility syndrome)	5317	chr1	199519202	199568740	+	GO:0007155(cell adhesion);GO:0007165(signal transduction);GO:0007275(multicellular organismal development)	GO:0005634(nucleus);GO:0005856(cytoskeleton);GO:0005882(intermediate filament);GO:0030057(desmosome)	GO:0004871(signal transducer activity);GO:0005515(protein binding);GO:0019215(intermediate filament binding);GO:0030280(structural constituent of epidermis)	Hs.497350	ref:NM_000299;ref:NM_001005337;ens:ENST00000263946;ens:ENST00000367324	THC2473440	ENST00000263946	116.274	328.657	129.884	102.663	328.657	328.657
NM_000336	0.0128811	0.405365	2.28363	down	SCNN1B	ENaCb|ENaCbeta|SCNEB	sodium channel, nonvoltage-gated 1, beta (Liddle syndrome)	6338	chr16	23221140	23300117	+	GO:0006811(ion transport);GO:0006814(sodium ion transport);GO:0007588(excretion);GO:0050896(response to stimulus)	GO:0005624(membrane fraction);GO:0005887(integral to plasma membrane);GO:0016020(membrane)	GO:0005216(ion channel activity);GO:0005515(protein binding);GO:0015280(amiloride-sensitive sodium channel activity);GO:0031402(sodium ion binding)	Hs.414614	ref:NM_000336;ens:ENST00000343070;ens:ENST00000307331;gb:AF260226	THC2777647	ENST00000343070	53.163	121.619	55.9266	50.3994	131.214	112.025
NM_000384	0.0371889	0.438497	4.5382	down	APOB	FLDB	apolipoprotein B (including Ag(x) antigen)	338	chr2	21077805	21120450	-	GO:0006629(lipid metabolic process);GO:0006869(lipid transport);GO:0007165(signal transduction);GO:0008015(circulation);GO:0008202(steroid metabolic process);GO:0008203(cholesterol metabolic process)	GO:0005576(extracellular region);GO:0005625(soluble fraction);GO:0005783(endoplasmic reticulum);GO:0005792(microsome);GO:0042627(chylomicron)	GO:0005102(receptor binding);GO:0005319(lipid transporter activity);GO:0008201(heparin binding)	Hs.120759	ref:NM_000384;gb:X04714;ens:ENST00000233242;ens:ENST00000381043	THC2467822	ENST00000233242	51.3314	230.477	39.4183	63.2445	272.615	188.338
NM_000481	0.0386651	0.439069	3.37957	down	AMT	GCE|GCST|NKH	aminomethyltransferase (glycine cleavage system protein T)	275	chr3	49429214	49435016	-	GO:0006546(glycine catabolic process)	GO:0005737(cytoplasm);GO:0005739(mitochondrion);GO:0005960(glycine cleavage complex)	GO:0004047(aminomethyltransferase activity);GO:0008483(transaminase activity);GO:0016740(transferase activity)	Hs.102	ref:NM_000481;gb:BC044792;gb:BC007546;ens:ENST00000273588	THC2775857	ENST00000273588	248.689	825.057	302.913	194.464	736.023	914.092
NM_000540	0.0469087	0.453345	2.04397	down	RYR1	CCO|MHS|MHS1|RYDR|RYR	ryanodine receptor 1 (skeletal)	6261	chr19	43616179	43770012	+	GO:0006811(ion transport);GO:0006816(calcium ion transport);GO:0006874(calcium ion homeostasis);GO:0006936(muscle contraction)	GO:0005624(membrane fraction);GO:0005790(smooth endoplasmic reticulum);GO:0005887(integral to plasma membrane);GO:0016020(membrane);GO:0016529(sarcoplasmic reticulum);GO:0030314(junctional membrane complex);GO:0030315(T-tubule)	GO:0004872(receptor activity);GO:0005216(ion channel activity);GO:0005219(ryanodine-sensitive calcium-release channel activity);GO:0005245(voltage-gated calcium channel activity);GO:0005509(calcium ion binding);GO:0005515(protein binding);GO:0015278(calci	Hs.466664	ref:NM_000540;ref:NM_001042723;gb:J05200;ens:ENST00000389232	THC2490181	ENST00000389232	2890.82	5983.4	2842.41	2939.24	6930.69	5036.11
NM_000598	0.0020926	0.387664	3.03271	down	IGFBP3	BP-53|IBP3	insulin-like growth factor binding protein 3	3486	chr7	45918368	45927396	-	GO:0001558(regulation of cell growth);GO:0009968(negative regulation of signal transduction);GO:0043065(positive regulation of apoptosis);GO:0045663(positive regulation of myoblast differentiation)	GO:0005576(extracellular region)	GO:0005520(insulin-like growth factor binding);GO:0008160(protein tyrosine phosphatase activator activity);GO:0046872(metal ion binding)	Hs.450230	ref:NM_001013398;ref:NM_000598;gb:BC064987;ens:ENST00000381083	NP1147610	ENST00000381083	747.307	2268.92	737.716	756.899	2157.42	2380.43
NM_000615	0.00964214	0.405365	2.04781	down	NCAM1	CD56|MSK39|NCAM	neural cell adhesion molecule 1	4684	chr11	112337368	112651418	+	GO:0007155(cell adhesion);GO:0007268(synaptic transmission);GO:0007275(multicellular organismal development);GO:0007399(nervous system development);GO:0030154(cell differentiation)	GO:0005886(plasma membrane);GO:0016020(membrane);GO:0016021(integral to membrane)	GO:0005515(protein binding);GO:0048503(GPI anchor binding)	Hs.503878	ref:NM_000615;ref:NM_001076682;ref:NM_181351;ens:ENST00000316851	THC2481779	ENST00000316851	50.3117	102.821	53.6929	46.9305	100.531	105.111
NM_000879	0.0116304	0.405365	3.49487	down	IL5	EDF|IL-5|TRF	interleukin 5 (colony-stimulating factor, eosinophil)	3567	chr5	131905034	131907113	-	GO:0006954(inflammatory response);GO:0006955(immune response);GO:0050731(positive regulation of peptidyl-tyrosine phosphorylation)	GO:0005576(extracellular region);GO:0005615(extracellular space)	GO:0005125(cytokine activity);GO:0005137(interleukin-5 receptor binding)	Hs.2247	ref:NM_000879;ens:ENST00000378862;ens:ENST00000231454;gb:BC066279	THC2478082	ENST00000378862	27.6355	96.0945	24.3412	30.9298	102.304	89.8853
NM_000913	0.0017748	0.387664	2.45795	down	OPRL1	KOR-3|MGC34578|NOCIR|OOR|ORL1	opiate receptor-like 1	4987	chr20	62181931	62202440	+	GO:0007165(signal transduction);GO:0007186(G-protein coupled receptor protein signaling pathway);GO:0007193(G-protein signaling, adenylate cyclase inhibiting pathway);GO:0007204(elevation of cytosolic calcium ion concentration);GO:0007600(sensory percepti	GO:0005887(integral to plasma membrane);GO:0016020(membrane);GO:0016021(integral to membrane)	GO:0001584(rhodopsin-like receptor activity);GO:0004872(receptor activity);GO:0015051(X-opioid receptor activity)	Hs.2859	ref:NM_182647;ref:NM_000913;ens:ENST00000349451;ens:ENST00000336866	THC2492288	ENST00000349451	78.2339	192.351	76.6132	79.8547	186.24	198.462
NM_000917	0.0117267	0.405365	3.3782	down	P4HA1	4-PH alpha-1|P4HA	procollagen-proline, 2-oxoglutarate 4-dioxygenase (proline 4-hydroxylase), alpha polypeptide I	5033	chr10	74436980	74526630	-	GO:0019538(protein metabolic process)	GO:0005783(endoplasmic reticulum)	GO:0004656(procollagen-proline 4-dioxygenase activity);GO:0005488(binding);GO:0005506(iron ion binding);GO:0016491(oxidoreductase activity);GO:0016702(oxidoreductase activity, acting on single donors with incorporation of molecular oxygen, incorporation o	Hs.500047	ref:NM_000917;ref:NM_001017962;ens:ENST00000263556;ens:ENST00000307116	NP1176046	ENST00000263556	2369.78	7988.37	2122.08	2617.49	7336.81	8639.94
NM_001001788	0.0188352	0.415859	2.07545	down	RAET1G	-	retinoic acid early transcript 1G	353091	chr6	150279706	150285839	-								425.35	878.285	468.359	382.341	872.799	883.771
NM_001001852	0.0306989	0.426711	2.02337	down	PIM3	pim-3	pim-3 oncogene	415116	chr22	48740164	48743724	+	GO:0006468(protein amino acid phosphorylation)		GO:0000166(nucleotide binding);GO:0004672(protein kinase activity);GO:0004674(protein serine/threonine kinase activity);GO:0005524(ATP binding);GO:0016740(transferase activity)	Hs.530381	ref:NM_001001852;ens:ENST00000360612;gb:BC141855;gb:BC052239	THC2756317	ENST00000360612	2062.64	4176.24	2238.72	1886.55	3788.8	4563.69
NM_001001873	0.000348331	0.355619	2.09695	down	LOC283174	MGC117185|MGC126740	hypothetical protein LOC283174	283174	chr11	133272817	133276467	-				Hs.504370	gb:AK123849;gb:AL133591;gb:BC106032;gb:BX641055	THC2474019		71.9008	150.775	72.5277	71.2738	152.392	149.158
NM_001002914	0.0158037	0.411015	2.97316	down	KCTD11	C17orf36|MGC129844|REN|REN/KCTD11|	potassium channel tetramerisation domain containing 11	147040	chr17	7196204	7198984	+	GO:0001558(regulation of cell growth);GO:0006813(potassium ion transport);GO:0007049(cell cycle);GO:0007275(multicellular organismal development);GO:0045786(negative regulation of progression through cell cycle)	GO:0008076(voltage-gated potassium channel complex);GO:0016020(membrane)	GO:0005249(voltage-gated potassium channel activity)	Hs.592112	ref:NM_001002914;ens:ENST00000333751;ens:ENST00000380678;gb:AK056227	THC2492209	ENST00000333751	1739.12	5214.95	1795.66	1682.58	5913.49	4516.41
NM_001002921	0.0423822	0.448347	2.70248	down	AK3L2	AK3	adenylate kinase 3-like 2	387851	chr1	65386678	65464448	+				Hs.10862	ref:NM_001002921;ens:ENST00000331879;gb:CR456830;gb:DQ892294	THC2461907	ENST00000294419	432.185	1192.79	446.987	417.384	1438.12	947.457
NM_001005353	0.0301741	0.426177	2.57145	down	AK3L1	AK3|AK4	adenylate kinase 3-like 1	205	chr1	65386100	65465765	+	GO:0006139(nucleobase, nucleoside, nucleotide and nucleic acid metabolic process)	GO:0005739(mitochondrion)	GO:0000166(nucleotide binding);GO:0004017(adenylate kinase activity);GO:0005524(ATP binding);GO:0005525(GTP binding);GO:0016301(kinase activity);GO:0016740(transferase activity)	Hs.10862	ref:NM_001005353;ref:NM_203464;ref:NM_013410;ens:ENST00000294419	THC2461907	ENST00000294419	532.299	1372.13	475.095	589.502	1547.66	1196.59
NM_001005912	0.0497246	0.455109	2.10366	down	IHPK2	IP6K2|PiUS	inositol hexaphosphate kinase 2	51447	chr3	48705884	48729710	-	GO:0030308(negative regulation of cell growth);GO:0043065(positive regulation of apoptosis)	GO:0005634(nucleus)	GO:0008440(inositol trisphosphate 3-kinase activity);GO:0008976(polyphosphate kinase activity);GO:0016740(transferase activity);GO:0050517(inositol hexakisphosphate kinase activity)	Hs.595983	ref:NM_016291;ref:NM_001005909;ens:ENST00000328631;gb:DQ891781	THC2555276	ENST00000328631	1227.69	2601.57	1333.8	1121.58	2216.88	2986.26
NM_001006623	0.0272558	0.424641	2.12044	down	WDR33	FLJ11294|WDC146	WD repeat domain 33	55339	chr2	128209431	128285215	-	GO:0006301(postreplication repair);GO:0006817(phosphate transport);GO:0007283(spermatogenesis)	GO:0005634(nucleus);GO:0005737(cytoplasm)	GO:0003674(molecular_function);GO:0005515(protein binding)	Hs.620490	ref:NM_018383;ens:ENST00000322313;gb:BC010283;thc:THC2466605	THC2466605	ENST00000322313	66.2804	141.667	66.7378	65.8231	123.84	159.493
NM_001007258	0.00558502	0.405365	2.1664	down	SETD4	C21orf18|C21orf27	SET domain containing 4	54093	chr21	36328708	36358576	-		GO:0005634(nucleus)		Hs.606200	ref:NM_017438;gb:AK095215;gb:AF391112;gb:BC036556	THC2479325	ENST00000332131	231.187	500.217	218.667	243.708	510.552	489.882
NM_001008540	0.0246411	0.42442	2.11277	down	CXCR4	CD184|D2S201E|FB22|HM89|HSY3RR|LAP3|LCR1|LESTR|NPY3R|NPYR|NPYRL|NPYY3R|WHIM	chemokine (C-X-C motif) receptor 4	7852	chr2	136588388	136590283	-	GO:0000187(activation of MAPK activity);GO:0001569(patterning of blood vessels);GO:0001667(ameboidal cell migration);GO:0001764(neuron migration);GO:0006915(apoptosis);GO:0006935(chemotaxis);GO:0006954(inflammatory response);GO:0006955(immune response);GO	GO:0005737(cytoplasm);GO:0005886(plasma membrane);GO:0005887(integral to plasma membrane);GO:0030426(growth cone);GO:0031252(leading edge)	GO:0001584(rhodopsin-like receptor activity);GO:0003779(actin binding);GO:0005515(protein binding);GO:0015026(coreceptor activity);GO:0016493(C-C chemokine receptor activity);GO:0016494(C-X-C chemokine receptor activity)	Hs.593413	ref:NM_001008540;ref:NM_003467;gb:M99293;gb:AK129916	THC2468169		500.518	1062.7	524.09	476.946	946.307	1179.09
NM_001010851	0.0408636	0.444612	2.63474	down	LOC90321	-	hypothetical protein LOC90321	90321	chr19	57464635	57487788	+	GO:0006350(transcription);GO:0006355(regulation of transcription, DNA-dependent)	GO:0005622(intracellular);GO:0005634(nucleus)	GO:0003677(DNA binding);GO:0008270(zinc ion binding);GO:0046872(metal ion binding)	Hs.439662	ref:NM_001010851;ens:ENST00000359102;gb:AK024074;gb:AK022545	THC2491594	ENST00000359102	215.789	559.467	174.987	256.591	595.717	523.217
NM_001010872	0.00723315	0.405365	2.42912	down	FAM83B	C6orf143|FLJ30642|MGC126677|MGC138480|	family with sequence similarity 83, member B	222584	chr6	54819527	54914779	+				Hs.657974	ref:NM_001010872;ens:ENST00000306858;gb:AK055204;gb:BC101628	THC2477695	ENST00000306858	75.4861	182.886	81.0724	69.8997	185.852	179.919
NM_001010908	0.0206834	0.418823	2.17408	down	C1QL3	C1ql|K100	complement component 1, q subcomponent-like 3	389941	chr10	16595747	16604010	-	GO:0006817(phosphate transport)	GO:0005737(cytoplasm)	GO:0005515(protein binding)	Hs.676792	ref:NM_001010908;ens:ENST00000298943;thc:THC2479994	THC2479994	ENST00000298943	48.4983	106.083	47.6146	49.382	117.914	94.2531
NM_001010989	0.0222952	0.419984	2.10515	down	HERPUD1	HERP|KIAA0025|Mif1|SUP|	homocysteine-inducible, endoplasmic reticulum stress-inducible, ubiquitin-like domain member 1	9709	chr16	55523248	55535294	+	GO:0006464(protein modification process);GO:0006986(response to unfolded protein)	GO:0005783(endoplasmic reticulum);GO:0005789(endoplasmic reticulum membrane);GO:0016020(membrane);GO:0016021(integral to membrane)	GO:0003674(molecular_function)	Hs.146393	ref:NM_014685;ref:NM_001010989;ref:NM_001010990;gb:BC032673	THC2485199	ENST00000300302	1480.52	3119.16	1369.89	1591.15	2855.58	3382.75
NM_001012334	0.00191797	0.387664	2.19262	down	MDK	FLJ27379|MK|NEGF2	midkine (neurite growth-promoting factor 2)	4192	chr11	46359193	46361951	+	GO:0000074(regulation of progression through cell cycle);GO:0007165(signal transduction);GO:0007267(cell-cell signaling);GO:0007275(multicellular organismal development);GO:0007399(nervous system development);GO:0008283(cell proliferation);GO:0009611(resp	GO:0005576(extracellular region);GO:0005615(extracellular space)	GO:0005125(cytokine activity);GO:0008083(growth factor activity);GO:0008201(heparin binding)	Hs.82045	ref:NM_001012334;ref:NM_001012333;ref:NM_002391;ens:ENST00000359803	NP1464770	ENST00000359803	284.094	623.23	286.618	281.571	602.505	643.956
NM_001012981	0.0212026	0.418823	2.21856	down	ZNF694	FLJ23199|ZSCAN31	zinc finger protein 694	342357	chr16	25154822	25176343	-	GO:0006350(transcription);GO:0006355(regulation of transcription, DNA-dependent)	GO:0005622(intracellular);GO:0005634(nucleus)	GO:0003700(transcription factor activity);GO:0008270(zinc ion binding);GO:0046872(metal ion binding)	Hs.513451	ref:NM_001012981;ens:ENST00000328086;gb:BC130007;gb:BX648785	THC2601139	ENST00000328086	112.097	247.055	99.094	125.099	251.523	242.588
NM_001013029	0.0137097	0.407667	2.14217	down	IGFBP1	AFBP|IBP1|IGF-BP25|PP12|hIGFBP-1	insulin-like growth factor binding protein 1	3484	chr7	45894483	45899792	+	GO:0001558(regulation of cell growth);GO:0007165(signal transduction)	GO:0005576(extracellular region);GO:0005615(extracellular space)	GO:0005520(insulin-like growth factor binding)	Hs.642938	ref:NM_000596;ref:NM_001013029;ens:ENST00000275525;gb:X13405	NP1181309	ENST00000275525	72.4765	155.888	72.3221	72.6309	141.879	169.896
NM_001013630	0.0490885	0.455067	2.90782	down	RP11-474O21.1	LOC343066	similar to Arylacetamide deacetylase (AADAC)	343066	chr1	12627152	12649684	+								30.2394	90.2201	32.1979	28.2809	111.203	69.2369
NM_001014987	0.0287585	0.424641	3.10434	down	LAT	LAT1|pp36	linker for activation of T cells	27040	chr16	28903887	28909605	+	GO:0006955(immune response);GO:0007229(integrin-mediated signaling pathway);GO:0007242(intracellular signaling cascade);GO:0007265(Ras protein signal transduction);GO:0019722(calcium-mediated signaling);GO:0043303(mast cell degranulation);GO:0050863(regul	GO:0001772(immunological synapse);GO:0016020(membrane);GO:0016021(integral to membrane);GO:0045121(lipid raft)	GO:0005070(SH3/SH2 adaptor activity);GO:0005515(protein binding)	Hs.632179	ref:NM_014387;ens:ENST00000354453;ens:ENST00000360872;gb:AF036906	THC2483492	ENST00000354453	61.9528	192.217	70.6203	53.2854	166.076	218.359
NM_001015001	0.00593072	0.405365	2.53777	down	CKMT1A	CKMT1|UMTCK	creatine kinase, mitochondrial 1A	548596	chr15	41772375	41778712	+								394.398	1002.95	385.245	403.552	934.658	1071.24
NM_001015881	0.0128911	0.405365	2.4888	down	TSC22D3	DIP|DKFZp313A1123|DSIPI|GILZ|TSC-22R|hDIP	TSC22 domain family, member 3	1831	chrX	106843106	106846367	-	GO:0006355(regulation of transcription, DNA-dependent);GO:0006916(anti-apoptosis)		GO:0003700(transcription factor activity)	Hs.522074	ref:NM_004089;ref:NM_001015881;ref:NM_198057;gb:BC072446	THC2708135	ENST00000315660	714.023	1767.46	788.274	639.772	1756.88	1778.04
NM_001017406	0.0277782	0.424641	2.22328	down	S100PBP	DKFZp313K2325|FLJ12903|S100PBPR	S100P binding protein	64766	chr1	33055762	33073252	+		GO:0005634(nucleus)	GO:0048306(calcium-dependent protein binding)	Hs.440880	ref:NM_022753;gb:AK022965;gb:BX647916;ens:ENST00000373475	THC2525155	ENST00000373475	286.388	632.058	323.108	249.667	604.689	659.427
NM_001017526	0.043103	0.449485	2.2031	down	ARHGAP8	BPGAP1|FLJ20185|PP610	Rho GTPase activating protein 8	23779	chr22	43527101	43637328	+	GO:0007165(signal transduction)	GO:0005622(intracellular)		Hs.102336	ref:NM_181335;ref:NM_181334;ref:NM_001017526;gb:AF544240	THC2787469	ENST00000389774	173.789	377.975	202.252	145.327	363.722	392.228
NM_001017962	0.0160803	0.411269	3.24741	down	P4HA1	4-PH alpha-1|P4HA	procollagen-proline, 2-oxoglutarate 4-dioxygenase (proline 4-hydroxylase), alpha polypeptide I	5033	chr10	74436980	74526630	-	GO:0019538(protein metabolic process)	GO:0005783(endoplasmic reticulum)	GO:0004656(procollagen-proline 4-dioxygenase activity);GO:0005488(binding);GO:0005506(iron ion binding);GO:0016491(oxidoreductase activity);GO:0016702(oxidoreductase activity, acting on single donors with incorporation of molecular oxygen, incorporation o	Hs.500047	ref:NM_000917;ref:NM_001017962;ens:ENST00000263556;ens:ENST00000307116	NP1176046	ENST00000263556	994.882	3204.06	855.909	1133.86	3026.18	3381.94
NM_001017973	0.00351232	0.395709	2.30406	down	P4HA2	4-PH alpha 2	procollagen-proline, 2-oxoglutarate 4-dioxygenase (proline 4-hydroxylase), alpha polypeptide II	8974	chr5	131556201	131590834	-	GO:0018401(peptidyl-proline hydroxylation to 4-hydroxy-L-proline);GO:0019538(protein metabolic process)	GO:0005783(endoplasmic reticulum)	GO:0004656(procollagen-proline 4-dioxygenase activity);GO:0005506(iron ion binding);GO:0005515(protein binding);GO:0009055(electron carrier activity);GO:0016702(oxidoreductase activity, acting on single donors with incorporation of molecular oxygen, incor	Hs.519568	ref:NM_004199;ref:NM_001017973;ref:NM_001017974;ens:ENST00000358760	THC2483976	ENST00000358760	2337.05	5382.48	2242.41	2431.68	5228.53	5536.42
NM_001018056	0.00385429	0.395709	2.39737	down	VLDLR	FLJ35024|VLDLRCH	very low density lipoprotein receptor	7436	chr9	2611792	2644485	+	GO:0006629(lipid metabolic process);GO:0006869(lipid transport);GO:0006897(endocytosis);GO:0007165(signal transduction);GO:0007399(nervous system development);GO:0007613(memory);GO:0008202(steroid metabolic process);GO:0008203(cholesterol metabolic proces	GO:0005624(membrane fraction);GO:0005886(plasma membrane);GO:0005905(coated pit);GO:0016020(membrane);GO:0016021(integral to membrane)	GO:0004872(receptor activity);GO:0005041(low-density lipoprotein receptor activity);GO:0005319(lipid transporter activity);GO:0005509(calcium ion binding)	Hs.370422	ref:NM_003383;ref:NM_001018056;gb:AK092381;ens:ENST00000382100	THC2603268	ENST00000382100	278.057	665.988	264.427	291.686	681.706	650.27
NM_001024455	0.00986052	0.405365	3.90736	down	RGAG4	6430402L03Rik|KIAA2001	retrotransposon gag domain containing 4	340526	chrX	71263687	71268476	-				Hs.694084	ref:NM_001024455;ens:ENST00000327971;gb:AB082532;gb:AL359579	THC2645977	ENST00000327971	68.554	268.582	62.9904	74.1176	239.309	297.855
NM_001024667	0.0258522	0.424641	2.58218	down	FCRL3	FCRH3|IFGP3|IRTA3|SPAP2|	Fc receptor-like 3	115352	chr1	155912894	155937271	-			GO:0004872(receptor activity)	Hs.292449	ref:NM_052939;gb:AL833391;gb:AF459027;gb:AW295244	THC2475596	ENST00000368185	40.7348	105.769	44.0224	37.4473	119.741	91.7963
NM_001025366	0.0186365	0.415361	3.34065	down	VEGF	MGC70609|VEGFA|VPF	vascular endothelial growth factor	7422	chr6	43845930	43862202	+	GO:0000074(regulation of progression through cell cycle);GO:0001525(angiogenesis);GO:0001570(vasculogenesis);GO:0001666(response to hypoxia);GO:0007165(signal transduction);GO:0007275(multicellular organismal development);GO:0007399(nervous system develop	GO:0005578(proteinaceous extracellular matrix);GO:0005615(extracellular space);GO:0016020(membrane)	GO:0005172(vascular endothelial growth factor receptor binding);GO:0005515(protein binding);GO:0008083(growth factor activity);GO:0008201(heparin binding);GO:0042803(protein homodimerization activity);GO:0050840(extracellular matrix binding)	Hs.73793	ref:NM_003376;ref:NM_001025370;ref:NM_001033756;ref:NM_001025369	NP1475500	ENST00000230480	1285.3	4236.73	1496.04	1074.56	4332.87	4140.58
NM_001025374	0.0128252	0.405365	2.16418	down	RP5-1077B9.4	FLJ12438|FLJ38609|IIP45	invasion inhibitory protein 45	60672	chr1	12002098	12014693	+				Hs.8595	ref:NM_021933;gb:AK022500;gb:AK024020;ens:ENST00000235332	THC2637296	ENST00000235332	170.483	369.186	180.224	160.742	393.975	344.396
NM_001030002	0.0236438	0.423801	2.72232	down	GRB7	-	growth factor receptor-bound protein 7	2886	chr17	35148115	35157064	+	GO:0007165(signal transduction);GO:0007173(epidermal growth factor receptor signaling pathway);GO:0007242(intracellular signaling cascade)		GO:0005070(SH3/SH2 adaptor activity)	Hs.86859	ref:NM_005310;ref:NM_001030002;gb:AB008790;ens:ENST00000309156	THC2490644	ENST00000309156	274.229	753.89	287.802	260.656	642.564	865.217
NM_001032367	0.00771905	0.405365	2.17775	down	SPINT1	HAI|HAI1|MANSC2	serine peptidase inhibitor, Kunitz type 1	6692	chr15	38923934	38937145	+	GO:0001763(morphogenesis of a branching structure);GO:0001892(embryonic placenta development)	GO:0005576(extracellular region);GO:0005624(membrane fraction)	GO:0004867(serine-type endopeptidase inhibitor activity);GO:0005515(protein binding)	Hs.233950	ref:NM_003710;ref:NM_181642;ref:NM_001032367;ens:ENST00000344051	THC2476845	ENST00000344051	725.648	1583.98	729.412	721.884	1692.44	1475.51
NM_001034915	0.0050033	0.405365	2.53422	down	RBM35A	FLJ20171	RNA binding motif protein 35A	54845	chr8	95722577	95788868	+			GO:0000166(nucleotide binding);GO:0003723(RNA binding)	Hs.487471	ref:NM_017697;ens:ENST00000314460;gb:BC112043;gb:BC019932	THC2668750	ENST00000314460	70.1558	178.177	69.9761	70.3355	189.915	166.439
NM_001039	0.0108891	0.405365	2.58833	down	SCNN1G	ENaCg|ENaCgamma|PHA1|SCNEG|	sodium channel, nonvoltage-gated 1, gamma	6340	chr16	23101540	23135701	+	GO:0006811(ion transport);GO:0006814(sodium ion transport);GO:0007588(excretion);GO:0050896(response to stimulus)	GO:0005887(integral to plasma membrane);GO:0016020(membrane)	GO:0005216(ion channel activity);GO:0005515(protein binding);GO:0015280(amiloride-sensitive sodium channel activity);GO:0031402(sodium ion binding)	Hs.371727	gb:X87160;thc:NP092618	NP092618		85.9086	222.665	91.0767	80.7404	240.418	204.913
NM_001039651	0.0157124	0.410709	2.43427	down	C6orf26	NG23	chromosome 6 open reading frame 26	401251	chr6	31838751	31840601	+				Hs.371225	ref:NM_001039651;gb:AJ245661;ens:ENST00000375742;ens:ENST00000375740	THC2525626	ENST00000375742	346.497	840.995	379.827	313.168	890.159	791.832
NM_001039667	0.00273575	0.387664	2.11396	down	ANGPTL4	ANGPTL2|ARP4|FIAF|HFARP|NL2|PGAR|pp1158	angiopoietin-like 4	51129	chr19	8335010	8345257	+	GO:0001525(angiogenesis);GO:0001666(response to hypoxia);GO:0007165(signal transduction);GO:0007275(multicellular organismal development);GO:0009267(cellular response to starvation);GO:0030154(cell differentiation);GO:0043066(negative regulation of apopto	GO:0005576(extracellular region);GO:0005615(extracellular space)	GO:0004857(enzyme inhibitor activity);GO:0005102(receptor binding)	Hs.9613	ref:NM_139314;ref:NM_001039667;ens:ENST00000301455;gb:AB056477	THC2636237	ENST00000301455	734.022	1551.98	751.77	716.274	1504.05	1599.91
NM_001039704	0.0344971	0.431888	2.77514	down	RP11-444E17.5	FLJ37046|FLJ42511|FLJ44891|LOC441151|	similar to expressed sequence AW125688	441151	chr6	44346870	44355158	+								47.7085	134.861	48.6562	46.7608	160.653	109.069
NM_001121	0.00102358	0.387664	2.88587	down	ADD3	ADDL	adducin 3 (gamma)	120	chr10	111757700	111885313	+		GO:0005856(cytoskeleton);GO:0016020(membrane)	GO:0005200(structural constituent of cytoskeleton);GO:0005516(calmodulin binding);GO:0046872(metal ion binding)	Hs.501012	ref:NM_016824;ref:NM_001121;ref:NM_019903;ens:ENST00000360162	THC2759750	ENST00000360162	50.2269	145.019	49.7564	50.6973	140.291	149.747
NM_001122	0.0465159	0.452999	2.4875	down	ADFP	ADRP|MGC10598	adipose differentiation-related protein	123	chr9	19105758	19117573	-		GO:0005576(extracellular region);GO:0005783(endoplasmic reticulum);GO:0005811(lipid particle);GO:0016020(membrane)		Hs.3416	ref:NM_001122;ens:ENST00000276914;gb:AF443203;gb:CR536541	THC2593134	ENST00000276914	2437.4	5976.67	2889.38	1985.42	5503.11	6450.23
NM_001124	0.0209727	0.418823	2.0471	down	ADM	AM	adrenomedullin	133	chr11	10283217	10285499	+	GO:0006171(cAMP biosynthetic process);GO:0006701(progesterone biosynthetic process);GO:0007165(signal transduction);GO:0007267(cell-cell signaling);GO:0007507(heart development);GO:0007565(pregnancy);GO:0007588(excretion);GO:0008015(circulation);GO:000828	GO:0005576(extracellular region);GO:0005615(extracellular space);GO:0005625(soluble fraction)	GO:0005179(hormone activity)	Hs.441047	ref:NM_001124;ens:ENST00000278175;gb:E09705;gb:D14874	THC2591417	ENST00000278175	2857.11	5836.44	3106.69	2607.52	5494.39	6178.5
NM_001145	0.0171903	0.412205	2.04171	down	ANG	MGC71966|RNASE4|RNASE5	angiogenin, ribonuclease, RNase A family, 5	283	chr14	20222608	20232185	+	GO:0001525(angiogenesis);GO:0001541(ovarian follicle development);GO:0001666(response to hypoxia);GO:0001890(placenta development);GO:0001938(positive regulation of endothelial cell proliferation);GO:0006651(diacylglycerol biosynthetic process);GO:0007154	GO:0005605(basal lamina);GO:0005615(extracellular space);GO:0005634(nucleus);GO:0005730(nucleolus)	GO:0003677(DNA binding);GO:0003779(actin binding);GO:0004519(endonuclease activity);GO:0004522(pancreatic ribonuclease activity);GO:0004540(ribonuclease activity);GO:0005102(receptor binding);GO:0005507(copper ion binding);GO:0008201(heparin binding);GO:0	Hs.283749	ref:NM_001145;ens:ENST00000336811;gb:BC062698;gb:BC054880	THC2470512	ENST00000336811	699.416	1422.07	764.327	634.505	1396.38	1447.76
NM_001159	0.0285525	0.424641	5.18888	down	AOX1	AO|AOH1	aldehyde oxidase 1	316	chr2	201158975	201244463	+	GO:0006118(electron transport);GO:0006800(oxygen and reactive oxygen species metabolic process);GO:0006954(inflammatory response)		GO:0004031(aldehyde oxidase activity);GO:0004854(xanthine dehydrogenase activity);GO:0005506(iron ion binding);GO:0009055(electron carrier activity);GO:0016491(oxidoreductase activity);GO:0030151(molybdenum ion binding);GO:0046872(metal ion binding);GO:00	Hs.406238	ref:NM_001159;ens:ENST00000374700;ens:ENST00000260930;gb:L11005	THC2674321	ENST00000374700	100.785	536.273	88.5224	113.047	670.994	401.552
NM_001164	0.0162673	0.411269	2.60009	down	APBB1	FE65|MGC:9072|RIR	amyloid beta (A4) precursor protein-binding, family B, member 1 (Fe65)	322	chr11	6372930	6396876	-	GO:0007050(cell cycle arrest);GO:0007165(signal transduction);GO:0007409(axonogenesis);GO:0030048(actin filament-based movement);GO:0030308(negative regulation of cell growth);GO:0045449(regulation of transcription);GO:0045749(negative regulation of S pha	GO:0005634(nucleus);GO:0030027(lamellipodium);GO:0030426(growth cone);GO:0045202(synapse)	GO:0001540(beta-amyloid binding);GO:0008134(transcription factor binding);GO:0035035(histone acetyltransferase binding)	Hs.372840	ref:NM_001164;ref:NM_145689;ens:ENST00000389906;ens:ENST00000389907	NP1182112	ENST00000389906	404.217	1043.08	453.799	354.635	1037.89	1048.27
NM_001172	0.0178728	0.412205	2.0408	down	ARG2	-	arginase, type II	384	chr14	67156331	67188190	+	GO:0000050(urea cycle);GO:0006527(arginine catabolic process);GO:0006809(nitric oxide biosynthetic process);GO:0006941(striated muscle contraction)	GO:0005739(mitochondrion)	GO:0004053(arginase activity);GO:0016787(hydrolase activity);GO:0030145(manganese ion binding);GO:0046872(metal ion binding)	Hs.653205	ref:NM_001172;ens:ENST00000261783;gb:CR536550;gb:U75667	THC2589104	ENST00000261783	209.036	425.904	192.466	225.606	402.467	449.341
NM_001216	0.0324429	0.428407	4.07923	down	CA9	MN	carbonic anhydrase IX	768	chr9	35663914	35671152	+	GO:0002009(morphogenesis of an epithelium);GO:0006730(one-carbon compound metabolic process);GO:0046903(secretion)	GO:0005634(nucleus);GO:0016020(membrane);GO:0016021(integral to membrane)	GO:0004089(carbonate dehydratase activity);GO:0008270(zinc ion binding);GO:0016829(lyase activity);GO:0046872(metal ion binding)	Hs.63287	ref:NM_001216;ens:ENST00000378357;gb:EF122496;gb:DQ892208	NP1176578	ENST00000378357	601.229	2415.18	469.991	732.467	2091.59	2738.77
NM_001449	0.0176989	0.412205	2.6208	down	FHL1	FHL1B|KYO-T|MGC111107|SLIM1|bA535K18.1	four and a half LIM domains 1	2273	chrX	135057345	135121176	+	GO:0007275(multicellular organismal development);GO:0007517(muscle development);GO:0009887(organ morphogenesis);GO:0016049(cell growth);GO:0030154(cell differentiation)	GO:0005575(cellular_component);GO:0005634(nucleus)	GO:0003674(molecular_function);GO:0008270(zinc ion binding);GO:0046872(metal ion binding)	Hs.435369	ref:NM_001449;gb:BC088369;gb:AF063002;ens:ENST00000370690	THC2591574	ENST00000370690	463.426	1224.62	457.689	469.162	1067.13	1382.11
NM_001465	0.0447397	0.449643	3.87267	down	FYB	ADAP|PRO0823|SLAP-130	FYN binding protein (FYB-120/130)	2533	chr5	39141113	39255424	-	GO:0006468(protein amino acid phosphorylation);GO:0006607(NLS-bearing substrate import into nucleus);GO:0006955(immune response);GO:0007165(signal transduction);GO:0007243(protein kinase cascade);GO:0008150(biological_process)	GO:0005634(nucleus);GO:0015629(actin cytoskeleton)	GO:0005102(receptor binding);GO:0005515(protein binding)	Hs.370503	ref:NM_001465;ref:NM_199335;gb:BX647196;gb:BC058827	THC2472026		24.8726	97.2733	29.4062	20.3391	75.0893	119.457
NM_001605	0.0108275	0.405365	2.09797	down	AARS	-	alanyl-tRNA synthetase	16	chr16	68843797	68880913	-	GO:0006412(translation);GO:0006419(alanyl-tRNA aminoacylation);GO:0008033(tRNA processing)	GO:0005625(soluble fraction);GO:0005737(cytoplasm)	GO:0000049(tRNA binding);GO:0000166(nucleotide binding);GO:0003676(nucleic acid binding);GO:0004813(alanine-tRNA ligase activity);GO:0005524(ATP binding);GO:0016874(ligase activity)	Hs.315137	ref:NM_001605;ens:ENST00000389332;ens:ENST00000389333;ens:ENST00000261772	THC2576320	ENST00000389332	3374.72	7059.68	3633.63	3115.81	7141.24	6978.12
NM_001793	0.0181315	0.412205	2.32829	down	CDH3	CDHP|HJMD|PCAD	cadherin 3, type 1, P-cadherin (placental)	1001	chr16	67236276	67290443	+	GO:0007156(homophilic cell adhesion);GO:0007601(visual perception);GO:0050896(response to stimulus)	GO:0005886(plasma membrane);GO:0016021(integral to membrane)	GO:0005509(calcium ion binding);GO:0005515(protein binding)	Hs.461074	ref:NM_001793;ens:ENST00000264012;ens:ENST00000379136;gb:X63629	THC2466423	ENST00000264012	1738.05	4028.26	1554.58	1921.52	3844.45	4212.07
NM_001819	0.0425609	0.448717	2.42693	down	CHGB	SCG1	chromogranin B (secretogranin 1)	1114	chr20	5840167	5854003	+		GO:0005615(extracellular space)	GO:0005179(hormone activity)	Hs.516874	ref:NM_001819;ens:ENST00000378961;gb:Y00064;gb:BC000375	THC2468008	ENST00000378961	97.1396	231.92	79.3416	114.938	240.532	223.307
NM_001825	0.0252418	0.42442	2.9646	down	CKMT2	SMTCK	creatine kinase, mitochondrial 2 (sarcomeric)	1160	chr5	80564937	80597972	+	GO:0006091(generation of precursor metabolites and energy);GO:0006936(muscle contraction)	GO:0005739(mitochondrion)	GO:0000166(nucleotide binding);GO:0004111(creatine kinase activity);GO:0005524(ATP binding)	Hs.80691	ref:NM_001825;ens:ENST00000254035;ens:ENST00000308428;gb:CR450315	THC2464146	ENST00000254035	44.7551	134.339	42.3043	47.206	112.078	156.601
NM_001850	0.0426503	0.449043	2.29152	down	COL8A1	MGC9568	collagen, type VIII, alpha 1	1295	chr3	100840143	100997848	+	GO:0006817(phosphate transport);GO:0007155(cell adhesion)	GO:0005578(proteinaceous extracellular matrix);GO:0005591(collagen type VIII);GO:0005737(cytoplasm)	GO:0005198(structural molecule activity);GO:0005515(protein binding)	Hs.654548	ref:NM_001850;ref:NM_020351;ens:ENST00000261037;gb:BT009917	THC2472072	ENST00000261037	185.892	424.356	211.674	160.11	378.383	470.33
NM_001924	0.0430167	0.449485	2.26783	down	GADD45A	DDIT1|GADD45	growth arrest and DNA-damage-inducible, alpha	1647	chr1	67923470	67926607	+	GO:0000079(regulation of cyclin-dependent protein kinase activity);GO:0006281(DNA repair);GO:0006915(apoptosis);GO:0007049(cell cycle);GO:0007050(cell cycle arrest)	GO:0005634(nucleus)		Hs.80409	ref:NM_001924;gb:DQ008445;ens:ENST00000370986;ens:ENST00000370985	THC2655176	ENST00000370986	189.946	427.259	160.978	218.913	391.115	463.403
NM_001975	0.0176694	0.412205	2.11026	down	ENO2	NSE	enolase 2 (gamma, neuronal)	2026	chr12	6893874	6903120	+	GO:0006096(glycolysis)	GO:0000015(phosphopyruvate hydratase complex)	GO:0000287(magnesium ion binding);GO:0004634(phosphopyruvate hydratase activity);GO:0016829(lyase activity)	Hs.511915	ref:NM_001975;ens:ENST00000229277;gb:M22349;gb:Y00691	THC2558137	ENST00000229277	1738.77	3680.42	1816.91	1660.64	3350.08	4010.77
NM_002017	0.0323251	0.428407	2.23064	down	FLI1	EWSR2|SIC-1	Friend leukemia virus integration 1	2313	chr11	128069198	128187521	+	GO:0006350(transcription);GO:0006355(regulation of transcription, DNA-dependent);GO:0007599(hemostasis);GO:0008015(circulation);GO:0009887(organ morphogenesis)	GO:0005634(nucleus)	GO:0003700(transcription factor activity)	Hs.504281	ref:NM_002017;gb:BC001670;gb:X67001;gb:M98833	THC2647778		64.1317	142.25	55.9157	72.3477	131.945	152.555
NM_002068	0.0333751	0.429773	2.04877	down	GNA15	GNA16	guanine nucleotide binding protein (G protein), alpha 15 (Gq class)	2769	chr19	3087229	3114741	+	GO:0006471(protein amino acid ADP-ribosylation);GO:0007165(signal transduction);GO:0007202(phospholipase C activation);GO:0007204(elevation of cytosolic calcium ion concentration);GO:0007207(muscarinic acetylcholine receptor, phospholipase C activating pa	GO:0005834(heterotrimeric G-protein complex);GO:0005886(plasma membrane)	GO:0000166(nucleotide binding);GO:0003924(GTPase activity);GO:0004871(signal transducer activity);GO:0005525(GTP binding)	Hs.73797	ref:NM_002068;ens:ENST00000262958;gb:AF493904;gb:BT009850	THC2779151	ENST00000262958	273.157	556.246	306.585	239.729	526.108	586.385
NM_002391	0.00130081	0.387664	3.76063	down	MDK	FLJ27379|MK|NEGF2	midkine (neurite growth-promoting factor 2)	4192	chr11	46359794	46361951	+	GO:0000074(regulation of progression through cell cycle);GO:0007165(signal transduction);GO:0007267(cell-cell signaling);GO:0007275(multicellular organismal development);GO:0007399(nervous system development);GO:0008283(cell proliferation);GO:0009611(resp	GO:0005576(extracellular region);GO:0005615(extracellular space)	GO:0005125(cytokine activity);GO:0008083(growth factor activity);GO:0008201(heparin binding)	Hs.82045	ref:NM_001012334;ref:NM_001012333;ref:NM_002391;ens:ENST00000359803	NP1464770	ENST00000359803	191.347	720.407	191.248	191.445	685.985	754.829
NM_002610	0.00802345	0.405365	2.56234	down	PDK1	-	pyruvate dehydrogenase kinase, isozyme 1	5163	chr2	173129024	173172108	+	GO:0005975(carbohydrate metabolic process);GO:0006006(glucose metabolic process);GO:0007264(small GTPase mediated signal transduction);GO:0018106(peptidyl-histidine phosphorylation)	GO:0005739(mitochondrion)	GO:0004673(protein histidine kinase activity);GO:0004740([pyruvate dehydrogenase (lipoamide)] kinase activity);GO:0005524(ATP binding);GO:0016301(kinase activity);GO:0016740(transferase activity)	Hs.470633	ref:NM_002610;gb:DQ234350;gb:DQ891300;ens:ENST00000282077	THC2662511	ENST00000282077	419.218	1070.76	384.757	453.679	1092.22	1049.3
NM_002749	0.0121928	0.405365	2.11678	down	MAPK7	BMK1|ERK4|ERK5|PRKM7|	mitogen-activated protein kinase 7	5598	chr17	19222399	19227445	+	GO:0006468(protein amino acid phosphorylation);GO:0007049(cell cycle);GO:0007165(signal transduction)		GO:0000166(nucleotide binding);GO:0004674(protein serine/threonine kinase activity);GO:0004707(MAP kinase activity);GO:0005515(protein binding);GO:0005524(ATP binding);GO:0016740(transferase activity)	Hs.150136	ref:NM_139033;ref:NM_139034;ref:NM_002749;ref:NM_139032	THC2486785	ENST00000299612	626.653	1325.59	667.06	586.247	1255.33	1395.85
NM_002964	0.0197812	0.418823	2.6327	down	S100A8	60B8AG|CAGA|CFAG|CGLA|CP-10|L1Ag|MA387|MIF|MRP8|NIF|P8	S100 calcium binding protein A8 (calgranulin A)	6279	chr1	151629131	151630173	-	GO:0006954(inflammatory response)	GO:0005615(extracellular space)	GO:0005509(calcium ion binding)	Hs.416073	ref:NM_002964;ens:ENST00000368733;ens:ENST00000368732;gb:CQ968034	THC2550959	ENST00000368733	38.5085	101.398	34.7899	42.2271	111.362	91.435
NM_003024	0.0495557	0.455109	2.25767	down	ITSN1	ITSN|SH3D1A|SH3P17	intersectin 1 (SH3 domain protein)	6453	chr21	33936653	34183479	+	GO:0007242(intracellular signaling cascade);GO:0007264(small GTPase mediated signal transduction);GO:0035023(regulation of Rho protein signal transduction);GO:0048488(synaptic vesicle endocytosis)	GO:0005575(cellular_component);GO:0005622(intracellular);GO:0030027(lamellipodium)	GO:0005085(guanyl-nucleotide exchange factor activity);GO:0005089(Rho guanyl-nucleotide exchange factor activity);GO:0005509(calcium ion binding);GO:0005515(protein binding)	Hs.160324	ens:ENST00000381318;gb:AF064244;thc:THC2471829	THC2471829	ENST00000381318	57.2223	131.054	60.5165	53.9282	107.802	154.306
NM_003219	0.0358491	0.436243	3.14709	down	TERT	EST2|TCS1|TP2|TRT|hEST2	telomerase reverse transcriptase	7015	chr5	1306281	1348159	-	GO:0000723(telomere maintenance);GO:0006278(RNA-dependent DNA replication)	GO:0000781(chromosome, telomeric region);GO:0005634(nucleus);GO:0005694(chromosome);GO:0005697(telomerase holoenzyme complex)	GO:0003677(DNA binding);GO:0003721(telomeric template RNA reverse transcriptase activity);GO:0003723(RNA binding);GO:0005515(protein binding);GO:0016740(transferase activity);GO:0042162(telomeric DNA binding)	Hs.492203	ref:NM_198253;ref:NM_198255;ens:ENST00000296820;ens:ENST00000310581	NP868829	ENST00000296820	55.7861	178.75	60.3604	51.2119	142.195	215.306
NM_003914	0.0146309	0.410709	3.54043	down	CCNA1	-	cyclin A1	8900	chr13	35904632	35915008	+	GO:0000074(regulation of progression through cell cycle);GO:0000079(regulation of cyclin-dependent protein kinase activity);GO:0007049(cell cycle);GO:0007067(mitosis);GO:0007126(meiosis);GO:0007141(male meiosis I);GO:0007283(spermatogenesis);GO:0051301(ce	GO:0005634(nucleus);GO:0005829(cytosol);GO:0015630(microtubule cytoskeleton)	GO:0005515(protein binding)	Hs.417050	ref:NM_003914;gb:BC036346;gb:BT019577;ens:ENST00000255465	THC2769591	ENST00000255465	28.5081	101.934	27.227	29.7892	86.9632	116.905
NM_004083	0.00864478	0.405365	4.96485	down	DDIT3	CEBPZ|CHOP|CHOP10|GADD153|MGC4154	DNA-damage-inducible transcript 3	1649	chr12	56196637	56200567	-	GO:0000074(regulation of progression through cell cycle);GO:0006350(transcription);GO:0006355(regulation of transcription, DNA-dependent);GO:0006974(response to DNA damage stimulus);GO:0006983(ER overload response);GO:0007049(cell cycle);GO:0007050(cell c	GO:0005634(nucleus)	GO:0003700(transcription factor activity);GO:0003714(transcription corepressor activity);GO:0046983(protein dimerization activity)	Hs.505777	ref:NM_004083;ens:ENST00000346473;gb:AJ301611;gb:AJ301612	NP313402	ENST00000346473	391.427	1922.26	449.329	333.524	1890.05	1954.48
NM_004112	0.018069	0.412205	2.2904	down	FGF11	FHF3|FLJ16061|MGC102953|MGC45269|	fibroblast growth factor 11	2256	chr17	7283412	7288975	+	GO:0007165(signal transduction);GO:0007267(cell-cell signaling);GO:0007399(nervous system development)	GO:0005615(extracellular space)	GO:0008083(growth factor activity)	Hs.655193	ref:NM_004112;ens:ENST00000293829;ens:ENST00000380627;gb:Z70275	THC2621223	ENST00000293829	454.735	1047.68	444.836	464.634	1163.3	932.051
NM_004199	0.00350742	0.395709	2.35649	down	P4HA2	4-PH alpha 2	procollagen-proline, 2-oxoglutarate 4-dioxygenase (proline 4-hydroxylase), alpha polypeptide II	8974	chr5	131556201	131590834	-	GO:0018401(peptidyl-proline hydroxylation to 4-hydroxy-L-proline);GO:0019538(protein metabolic process)	GO:0005783(endoplasmic reticulum)	GO:0004656(procollagen-proline 4-dioxygenase activity);GO:0005506(iron ion binding);GO:0005515(protein binding);GO:0009055(electron carrier activity);GO:0016702(oxidoreductase activity, acting on single donors with incorporation of molecular oxygen, incor	Hs.519568	ref:NM_004199;ref:NM_001017973;ref:NM_001017974;ens:ENST00000358760	THC2483976	ENST00000358760	1197.62	2820.68	1146.49	1248.74	2898.74	2742.63
NM_004215	0.0325309	0.428407	2.08186	down	EBAG9	EB9|PDAF|RCAS1	estrogen receptor binding site associated, antigen, 9	9166	chr8	110621485	110646568	+	GO:0001558(regulation of cell growth);GO:0006915(apoptosis)	GO:0005625(soluble fraction);GO:0016020(membrane);GO:0016021(integral to membrane)	GO:0016505(apoptotic protease activator activity)	Hs.409368	ref:NM_004215;ref:NM_198120;ens:ENST00000276658;gb:AY515724	THC2766690	ENST00000337573	94.0141	194.4	82.1833	105.845	184.927	203.872
NM_004591	0.0310489	0.42725	2.61673	down	CCL20	CKb4|LARC|MIP-3a|MIP3A|SCYA20|ST38	chemokine (C-C motif) ligand 20	6364	chr2	228386813	228390494	+	GO:0006935(chemotaxis);GO:0006954(inflammatory response);GO:0006955(immune response);GO:0007165(signal transduction);GO:0007267(cell-cell signaling);GO:0042742(defense response to bacterium)	GO:0005576(extracellular region);GO:0005615(extracellular space)	GO:0005515(protein binding);GO:0008009(chemokine activity)	Hs.75498	ref:NM_004591;gb:BC020698;gb:D86955;ens:ENST00000358813	THC2470856	ENST00000358813	150.705	397.736	138.6	162.81	458.419	337.053
NM_005165	0.0130789	0.405365	2.39598	down	ALDOC	ALDC	aldolase C, fructose-bisphosphate	230	chr17	23924259	23928078	-	GO:0006000(fructose metabolic process);GO:0006096(glycolysis);GO:0008152(metabolic process)		GO:0004332(fructose-bisphosphate aldolase activity);GO:0016829(lyase activity)	Hs.155247	ref:NM_005165;ens:ENST00000226253;gb:BC106925;gb:BC106926	NP1187592	ENST00000226253	927.092	2219.92	857.162	997.022	2368.19	2071.66
NM_005232	0.0399907	0.441115	2.12051	down	EPHA1	EPH|EPHT|EPHT1	EPH receptor A1	2041	chr7	142798326	142816107	-	GO:0006468(protein amino acid phosphorylation);GO:0007165(signal transduction);GO:0007169(transmembrane receptor protein tyrosine kinase signaling pathway)	GO:0005887(integral to plasma membrane);GO:0016020(membrane)	GO:0000166(nucleotide binding);GO:0004872(receptor activity);GO:0005003(ephrin receptor activity);GO:0005524(ATP binding);GO:0016740(transferase activity)	Hs.89839	ref:NM_005232;ens:ENST00000275815;gb:BC130291;gb:M18391	THC2471088	ENST00000275815	110.072	232.307	95.8992	124.246	212.561	252.054
NM_005354	0.0279383	0.424641	2.19709	down	JUND	-	jun D proto-oncogene	3727	chr19	18251569	18253468	-	GO:0006350(transcription);GO:0006357(regulation of transcription from RNA polymerase II promoter)	GO:0000785(chromatin);GO:0005634(nucleus)	GO:0003700(transcription factor activity);GO:0003702(RNA polymerase II transcription factor activity);GO:0046983(protein dimerization activity)		gb:X56681;thc:THC2480324	THC2480324		156.107	340.857	175.295	136.919	322.833	358.881
NM_005558	0.00920297	0.405365	2.3272	down	LAD1	LadA|MGC10355	ladinin 1	3898	chr1	199616588	199635292	-		GO:0005604(basement membrane)	GO:0005198(structural molecule activity)	Hs.519035	ref:NM_005558;ens:ENST00000367314;gb:BC009742;thc:THC2461156	THC2461156	ENST00000367314	375.793	876.411	362.806	388.779	811.755	941.068
NM_005618	0.0241294	0.424222	2.2779	down	DLL1	DELTA1	delta-like 1 (Drosophila)	28514	chr6	170433225	170441398	-	GO:0001701(in utero embryonic development);GO:0001709(cell fate determination);GO:0001757(somite specification);GO:0007154(cell communication);GO:0007219(Notch signaling pathway);GO:0007275(multicellular organismal development);GO:0007368(determination of	GO:0005576(extracellular region);GO:0005886(plasma membrane);GO:0005887(integral to plasma membrane);GO:0031410(cytoplasmic vesicle)	GO:0005112(Notch binding);GO:0005509(calcium ion binding);GO:0005515(protein binding)	Hs.379912	ref:NM_005618;ens:ENST00000366756;gb:AF196571;gb:AF003522	THC2470707	ENST00000366756	62.9597	143.54	68.4403	57.4791	129.704	157.376
NM_005786	0.0476291	0.4543	2.7077	down	TSHZ1	NY-CO-33|SDCCAG33|TSH1	teashirt family zinc finger 1	10194	chr18	71125160	71130666	+	GO:0006350(transcription);GO:0006355(regulation of transcription, DNA-dependent);GO:0007275(multicellular organismal development)	GO:0005622(intracellular);GO:0005634(nucleus)	GO:0003700(transcription factor activity);GO:0008270(zinc ion binding);GO:0046872(metal ion binding)	Hs.284217	ref:NM_005786;ens:ENST00000322038;gb:AK127042;gb:BC010679	THC2489630	ENST00000322038	98.9015	265.638	80.9759	116.827	300.351	230.924
NM_006039	0.0295461	0.426177	2.18562	down	MRC2	CD280|CLEC13E|ENDO180|KIAA0709|UPARAP	mannose receptor, C type 2	9902	chr17	58058852	58123754	+	GO:0006897(endocytosis)	GO:0016020(membrane);GO:0016021(integral to membrane)	GO:0004872(receptor activity);GO:0005509(calcium ion binding);GO:0005529(sugar binding)	Hs.7835	ref:NM_006039;ens:ENST00000303375;gb:AF134838;gb:AF107292	THC2462666	ENST00000303375	736.718	1598.1	641.189	832.247	1528.63	1667.58
NM_006047	0.00786161	0.405365	2.52717	down	RBM12	HRIHFB2091|KIAA0765|SWAN	RNA binding motif protein 12	10137	chr20	33700290	33716252	-		GO:0005634(nucleus)	GO:0000166(nucleotide binding);GO:0003723(RNA binding);GO:0005515(protein binding)	Hs.246413	ref:NM_006047;ref:NM_152838;ens:ENST00000374114;thc:THC2564516	THC2564516	ENST00000374114	54.4508	137.751	57.0994	51.8023	128.557	146.945
NM_006072	0.010238	0.405365	4.73528	down	CCL26	IMAC|MGC126714|MIP-4a|MIP-4alpha|SCYA26|TSC-1	chemokine (C-C motif) ligand 26	10344	chr7	75236777	75257000	-	GO:0006935(chemotaxis);GO:0006954(inflammatory response);GO:0006955(immune response);GO:0007165(signal transduction);GO:0007267(cell-cell signaling)	GO:0005576(extracellular region);GO:0005615(extracellular space)	GO:0008009(chemokine activity)	Hs.131342	ref:NM_006072;ens:ENST00000005180;gb:AF124601;gb:BC101665	THC2473591	ENST00000005180	41.1896	197.258	42.6387	39.7406	227.516	167.001
NM_006147	0.00328474	0.388404	2.72329	down	IRF6	LPS|OFC6|PIT|PPS|VWS	interferon regulatory factor 6	3664	chr1	208027884	208046102	-	GO:0006350(transcription);GO:0006355(regulation of transcription, DNA-dependent)	GO:0005622(intracellular);GO:0005634(nucleus)	GO:0003700(transcription factor activity)	Hs.591415	ref:NM_006147;gb:BC014852;gb:AF027292;thc:THC2464130	THC2464130	ENST00000367021	39.6783	107.955	37.6637	41.6929	110.873	105.038
NM_006225	0.0268754	0.424641	2.91139	down	PLCD1	-	phospholipase C, delta 1	5333	chr3	38024005	38046121	-	GO:0006629(lipid metabolic process);GO:0006644(phospholipid metabolic process);GO:0007242(intracellular signaling cascade);GO:0016042(lipid catabolic process)		GO:0004435(phosphoinositide phospholipase C activity);GO:0004871(signal transducer activity);GO:0005509(calcium ion binding);GO:0016787(hydrolase activity)	Hs.80776	ref:NM_006225;gb:AK090774;ens:ENST00000334661;ens:ENST00000383758	THC2466313	ENST00000334661	74.6546	220.81	73.8948	75.4144	181.804	259.816
NM_006307	0.0251012	0.42442	2.85116	down	SRPX	DRS|ETX1	sushi-repeat-containing protein, X-linked	8406	chrX	37893535	37965075	-	GO:0007155(cell adhesion)	GO:0009986(cell surface);GO:0016020(membrane)	GO:0005515(protein binding)	Hs.15154	ref:NM_006307;ens:ENST00000378533;ens:ENST00000343800;gb:AK125542	THC2466936	ENST00000378533	42.2172	120.693	37.6875	46.7468	105.033	136.353
NM_006393	0.00958712	0.405365	2.28314	down	NEBL	LNEBL|MGC119746|MGC119747|bA56H7.1|	nebulette	10529	chr10	21110092	21226537	-	GO:0006811(ion transport);GO:0030832(regulation of actin filament length)	GO:0005856(cytoskeleton);GO:0015629(actin cytoskeleton)	GO:0003779(actin binding);GO:0008270(zinc ion binding);GO:0008307(structural constituent of muscle);GO:0046872(metal ion binding)	Hs.5025	ref:NM_006393;gb:BC110452;gb:AK096540;ens:ENST00000377159	THC2472477	ENST00000377159	180.816	414.105	178.114	183.518	381.032	447.178
NM_006426	0.0296405	0.426177	2.32646	down	DPYSL4	CRMP3|DRP-4|ULIP4	dihydropyrimidinase-like 4	10570	chr10	133850393	133869256	+	GO:0007399(nervous system development)		GO:0016787(hydrolase activity)	Hs.100058	ref:NM_006426;gb:AB006713;ens:ENST00000338492;ens:ENST00000368629	THC2464930	ENST00000338492	247.032	569.59	281.767	212.297	595.509	543.672
NM_006516	0.000191688	0.355619	2.20234	down	SLC2A1	GLUT|GLUT1	solute carrier family 2 (facilitated glucose transporter), member 1	6513	chr1	43164101	43197088	-	GO:0008643(carbohydrate transport);GO:0015758(glucose transport)	GO:0005624(membrane fraction);GO:0016020(membrane);GO:0016021(integral to membrane)	GO:0005215(transporter activity);GO:0005351(sugar porter activity);GO:0005355(glucose transporter activity)	Hs.473721	ref:NM_006516;ens:ENST00000372501;gb:AK122999;gb:K03195	THC2531140	ENST00000372501	2448.57	5392.75	2435.05	2462.08	5443.64	5341.86
NM_006528	0.0106937	0.405365	3.93545	down	TFPI2	FLJ21164|PP5|TFPI-2	tissue factor pathway inhibitor 2	7980	chr7	93353677	93358001	-	GO:0007596(blood coagulation)	GO:0005576(extracellular region);GO:0005578(proteinaceous extracellular matrix)	GO:0004867(serine-type endopeptidase inhibitor activity);GO:0005201(extracellular matrix structural constituent)	Hs.438231	ens:ENST00000222543;gb:AK129833;thc:THC2511732;thc:THC2514245	THC2511732	ENST00000222543	304.787	1209.37	318.247	291.327	1046.12	1372.62
NM_006673	0.0287716	0.424641	2.38409	down	ARID5A	MRF-1|RP11-363D14	AT rich interactive domain 5A (MRF1-like)	10865	chr2	96566190	96582094	+	GO:0045892(negative regulation of transcription, DNA-dependent)	GO:0005622(intracellular);GO:0005634(nucleus)	GO:0003677(DNA binding);GO:0016564(transcriptional repressor activity)	Hs.920	ref:NM_006673;ref:NM_212481;gb:BC067301;ens:ENST00000357485	THC2609061	ENST00000357485	115.154	273.357	129.493	100.814	250.502	296.213
NM_006697	0.0057353	0.405365	2.04585	down	MTMR11	CRA|RP11-212K13.1	myotubularin related protein 11	10903	chr1	148167167	148175351	-	GO:0046839(phospholipid dephosphorylation)		GO:0004437(inositol or phosphatidylinositol phosphatase activity)	Hs.425144	ref:NM_181873;gb:BC094756;ens:ENST00000344752;ens:ENST00000361276	THC2471648	ENST00000344752	360.53	736.835	378.563	342.497	721.065	752.604
NM_006859	0.0137455	0.407667	2.16478	down	LIAS	HUSSY-01|LAS|LIP1|MGC23245|	lipoic acid synthetase	11019	chr4	39137059	39155668	+	GO:0008152(metabolic process);GO:0009107(lipoate biosynthetic process)	GO:0005739(mitochondrion)	GO:0003824(catalytic activity);GO:0005506(iron ion binding);GO:0016992(lipoate synthase activity);GO:0046872(metal ion binding)	Hs.550502	ref:NM_006859;ref:NM_194451;ens:ENST00000261434;ens:ENST00000340169	THC2572341	ENST00000261434	143.623	309.635	156.678	130.567	307.193	312.077
NM_006931	0.00203913	0.387664	2.40073	down	SLC2A3	FLJ90380|GLUT3	solute carrier family 2 (facilitated glucose transporter), member 3	6515	chr12	7963093	7980138	-	GO:0005975(carbohydrate metabolic process);GO:0008643(carbohydrate transport);GO:0015758(glucose transport)	GO:0005624(membrane fraction);GO:0016020(membrane);GO:0016021(integral to membrane)	GO:0005215(transporter activity);GO:0005351(sugar porter activity);GO:0005355(glucose transporter activity)	Hs.419240	ref:NM_006931;ens:ENST00000075120;gb:BC039196;gb:AK074861	THC2721000	ENST00000075120	206.74	496.714	207.183	206.297	477.079	516.348
NM_007000	0.0335264	0.43042	2.52763	down	UPK1A	MGC129751|MGC129752|MGC14388|TSPAN21|UP1A|UPIA|UPKA	uroplakin 1A	11045	chr19	40849554	40861207	+	GO:0006897(endocytosis);GO:0007165(signal transduction);GO:0030855(epithelial cell differentiation);GO:0051259(protein oligomerization)	GO:0005783(endoplasmic reticulum);GO:0005886(plasma membrane);GO:0016021(integral to membrane)	GO:0005515(protein binding);GO:0042803(protein homodimerization activity);GO:0048029(monosaccharide binding)	Hs.159309	ref:NM_007000;gb:BC107097;ens:ENST00000222275;ens:ENST00000379013	NP1459068	ENST00000222275	165.553	421.758	151.464	179.642	358.189	485.327
NM_007031	0.0288108	0.424641	2.15362	down	HSF2BP	-	heat shock transcription factor 2 binding protein	11077	chr21	43773499	43903802	-	GO:0006366(transcription from RNA polymerase II promoter);GO:0007283(spermatogenesis)			Hs.406157	ref:NM_007031;ens:ENST00000291560;gb:CR457067;gb:AB007131	THC2476118	ENST00000291560	69.3734	150.714	70.0733	68.6735	170.601	130.827
NM_007181	0.035859	0.436243	2.2502	down	MAP4K1	HPK1	mitogen-activated protein kinase kinase kinase kinase 1	11184	chr19	43770120	43800396	-	GO:0000185(activation of MAPKKK activity);GO:0006468(protein amino acid phosphorylation);GO:0006950(response to stress);GO:0007243(protein kinase cascade);GO:0007257(activation of JNK activity);GO:0018105(peptidyl-serine phosphorylation);GO:0045610(regula		GO:0000166(nucleotide binding);GO:0004674(protein serine/threonine kinase activity);GO:0005083(small GTPase regulator activity);GO:0005515(protein binding);GO:0005524(ATP binding);GO:0008349(MAP kinase kinase kinase kinase activity);GO:0016740(transferase	Hs.95424	ref:NM_007181;ref:NM_001042600;ens:ENST00000221409;gb:U66464	THC2602935	ENST00000221409	161.413	366.633	152.518	170.308	420.467	312.799
NM_007224	0.0169817	0.412205	2.33335	down	NXPH4	NPH4	neurexophilin 4	11247	chr12	55896844	55906493	+	GO:0007218(neuropeptide signaling pathway)	GO:0005576(extracellular region)	GO:0003674(molecular_function)	Hs.534396	ref:NM_007224;gb:BC053581;gb:AK094231;ens:ENST00000349394	THC2472410	ENST00000349394	187.278	435.959	204.606	169.95	408.772	463.145
NM_012323	0.037965	0.439069	2.09661	down	MAFF	U-MAF	v-maf musculoaponeurotic fibrosarcoma oncogene homolog F (avian)	23764	chr22	36927943	36942460	+	GO:0001701(in utero embryonic development);GO:0006350(transcription);GO:0006355(regulation of transcription, DNA-dependent);GO:0006366(transcription from RNA polymerase II promoter);GO:0007567(parturition);GO:0045604(regulation of epidermal cell different	GO:0005634(nucleus)	GO:0003700(transcription factor activity);GO:0046983(protein dimerization activity)	Hs.517617	ref:NM_012323;ref:NM_152878;ens:ENST00000338483;gb:AK002001	THC2466913	ENST00000338483	733.54	1551.61	699.559	767.522	1334.14	1769.09
NM_012467	0.00770346	0.405365	2.14708	down	TPSG1	PRSS31|TMT|trpA	tryptase gamma 1	25823	chr16	1211651	1215255	-	GO:0006508(proteolysis)	GO:0005887(integral to plasma membrane);GO:0016020(membrane)	GO:0004252(serine-type endopeptidase activity)	Hs.592076	ref:NM_012467;ens:ENST00000234798;gb:AF175522;thc:THC2478934	THC2478934	ENST00000234798	75.4458	162.017	78.8979	71.9938	170.036	153.998
NM_013262	0.00832309	0.405365	2.81766	down	MYLIP	MIR	myosin regulatory light chain interacting protein	29116	chr6	16237295	16256458	+	GO:0006928(cell motility);GO:0007399(nervous system development);GO:0016567(protein ubiquitination)	GO:0005622(intracellular);GO:0005737(cytoplasm);GO:0005856(cytoskeleton);GO:0016020(membrane)	GO:0004842(ubiquitin-protein ligase activity);GO:0008092(cytoskeletal protein binding);GO:0008270(zinc ion binding);GO:0016874(ligase activity);GO:0046872(metal ion binding)	Hs.484738	ref:NM_013262;ens:ENST00000356840;ens:ENST00000349606;gb:BT007055	THC2702245	ENST00000356840	73.6602	206.704	66.845	80.4755	202.395	211.013
NM_013267	0.00745972	0.405365	2.76557	down	GLS2	GA|GLS|LGA|MGC71567|hLGA	glutaminase 2 (liver, mitochondrial)	27165	chr12	55151002	55168448	-	GO:0006520(amino acid metabolic process);GO:0006541(glutamine metabolic process)	GO:0005739(mitochondrion)	GO:0004359(glutaminase activity);GO:0005515(protein binding);GO:0016787(hydrolase activity)	Hs.212606	ref:NM_013267;ens:ENST00000311966;ens:ENST00000257878;gb:AF110330	NP704248	ENST00000311966	124.812	346.297	128.006	121.618	375.512	317.082
NM_013363	0.0227305	0.420189	2.21092	down	PCOLCE2	PCPE2	procollagen C-endopeptidase enhancer 2	26577	chr3	144019400	144090624	-			GO:0008201(heparin binding)	Hs.8944	ref:NM_013363;ens:ENST00000295992;gb:AK075478;gb:AY358557	THC2785340	ENST00000295992	503.063	1110.55	550.442	455.684	1195.61	1025.49
NM_014449	0.0131239	0.405365	2.71568	down	GPR162	A-2|GRCA	G protein-coupled receptor 162	27239	chr12	6801223	6806844	+	GO:0007165(signal transduction);GO:0007186(G-protein coupled receptor protein signaling pathway)	GO:0016020(membrane);GO:0016021(integral to membrane)	GO:0001584(rhodopsin-like receptor activity);GO:0004872(receptor activity)	Hs.631654	ref:NM_019858;ref:NM_014449;ens:ENST00000311268;gb:U47928	THC2463040	ENST00000311268	74.9403	202.43	83.1281	66.7524	209.803	195.056
NM_015015	0.0440627	0.449605	3.62665	down	JMJD2B	FLJ44906|KIAA0876	jumonji domain containing 2B	23030	chr19	4920131	5104606	+								85.39	302.552	106.339	64.4408	265.024	340.079
NM_015458	0.00274166	0.387664	2.3856	down	MTMR9	C8orf9|DKFZp434K171|LIP-STYX|MGC126672|MTMR8	myotubularin related protein 9	66036	chr8	11179409	11223065	+	GO:0046839(phospholipid dephosphorylation)		GO:0004437(inositol or phosphatidylinositol phosphatase activity);GO:0005515(protein binding);GO:0030234(enzyme regulator activity)	Hs.591395	ref:NM_015458;ens:ENST00000221086;ens:ENST00000316877;gb:AK223525	THC2714303	ENST00000221086	113.027	269.401	117.979	108.076	272.806	265.996
NM_015560	0.018194	0.412254	2.51471	down	OPA1	FLJ12460|KIAA0567|NPG|NTG|largeG	optic atrophy 1 (autosomal dominant)	4976	chr3	194793805	194898009	+	GO:0000266(mitochondrial fission);GO:0006915(apoptosis);GO:0007007(inner mitochondrial membrane organization and biogenesis);GO:0007601(visual perception);GO:0007605(sensory perception of sound);GO:0008053(mitochondrial fusion);GO:0019896(axon transport o	GO:0005739(mitochondrion);GO:0005741(mitochondrial outer membrane);GO:0005758(mitochondrial intermembrane space);GO:0016020(membrane);GO:0016021(integral to membrane);GO:0030061(mitochondrial crista);GO:0030425(dendrite)	GO:0000166(nucleotide binding);GO:0000287(magnesium ion binding);GO:0003924(GTPase activity);GO:0005525(GTP binding)	Hs.594504	ref:NM_130837;ref:NM_130836;ref:NM_130835;ref:NM_130834	THC2683113	ENST00000361510	96.4398	240.795	108.232	84.6475	247.613	233.976
NM_015626	0.0368057	0.438217	2.67102	down	WSB1	SWIP1|WSB-1	WD repeat and SOCS box-containing 1	26118	chr17	22645232	22664772	+	GO:0007242(intracellular signaling cascade);GO:0008150(biological_process)	GO:0005575(cellular_component);GO:0005622(intracellular);GO:0005634(nucleus)	GO:0003674(molecular_function)	Hs.446017	ref:NM_015626;ref:NM_134265;gb:BC048007;ens:ENST00000262394	THC2472462	ENST00000262394	1929.47	5246.79	1983.05	1875.9	4252.23	6241.35
NM_015974	0.0255026	0.424641	3.2738	down	CRYL1	-	crystallin, lambda 1	51084	chr13	19875809	19997943	-	GO:0006631(fatty acid metabolic process)		GO:0016491(oxidoreductase activity)	Hs.370703	ref:NM_015974;gb:AK024041;gb:BC071810;ens:ENST00000298248	THC2466931	ENST00000298248	213.743	687.464	254.073	173.413	667.796	707.133
NM_015982	0.00263132	0.387664	2.53532	down	YBX2	CSDA3|MGC45104|MSY2	Y box binding protein 2	51087	chr17	7132305	7138598	-	GO:0006355(regulation of transcription, DNA-dependent);GO:0006366(transcription from RNA polymerase II promoter);GO:0007283(spermatogenesis);GO:0007286(spermatid development);GO:0009386(translational attenuation);GO:0017148(negative regulation of protein	GO:0005634(nucleus);GO:0005737(cytoplasm);GO:0030529(ribonucleoprotein complex)	GO:0003677(DNA binding);GO:0003682(chromatin binding);GO:0003729(mRNA binding);GO:0008289(lipid binding);GO:0045182(translation regulator activity)	Hs.567494	ref:NM_015982;gb:AB208818;gb:AK092747;gb:AF096834			738.557	1872.14	765.422	711.692	1930.19	1814.09
NM_016262	0.0120995	0.405365	2.28497	down	TUBE1	FLJ22589|TUBE|dJ142L7.2	tubulin, epsilon 1	51175	chr6	112498672	112515349	-	GO:0007018(microtubule-based movement);GO:0007098(centrosome cycle);GO:0051258(protein polymerization)	GO:0000242(pericentriolar material);GO:0005874(microtubule);GO:0043234(protein complex)	GO:0000166(nucleotide binding);GO:0003924(GTPase activity);GO:0005198(structural molecule activity);GO:0005200(structural constituent of cytoskeleton);GO:0005525(GTP binding)	Hs.34851	ref:NM_016262;ens:ENST00000368662;ens:ENST00000368658;gb:AF201334	THC2657760	ENST00000368662	85.8999	197.066	84.6798	87.12	179.255	214.876
NM_016337	0.0299993	0.426177	2.07495	down	EVL	RNB6	Enah/Vasp-like	51466	chr14	99601503	99680326	+	GO:0007015(actin filament organization);GO:0007166(cell surface receptor linked signal transduction);GO:0007399(nervous system development);GO:0007411(axon guidance);GO:0008154(actin polymerization and/or depolymerization);GO:0009887(organ morphogenesis);	GO:0005737(cytoplasm);GO:0005856(cytoskeleton);GO:0005925(focal adhesion);GO:0030027(lamellipodium)	GO:0003779(actin binding);GO:0005522(profilin binding);GO:0017124(SH3 domain binding)	Hs.125867	ref:NM_016337;gb:BC023997;gb:AK091634;ens:ENST00000355449	NP1207586	ENST00000355449	269.408	557.782	297.005	241.811	514.073	601.491
NM_016540	0.0457523	0.451679	2.355	down	GPR83	GIR|GPR72	G protein-coupled receptor 83	10888	chr11	93750130	93774066	-	GO:0007165(signal transduction);GO:0007186(G-protein coupled receptor protein signaling pathway)	GO:0016020(membrane);GO:0016021(integral to membrane)	GO:0001584(rhodopsin-like receptor activity);GO:0004872(receptor activity);GO:0004983(neuropeptide Y receptor activity)	Hs.272385	ref:NM_016540;ens:ENST00000243673;gb:AB040973		ENST00000243673	38.4357	91.7434	40.998	35.8733	107.873	75.614
NM_016577	0.010105	0.405365	2.37289	down	RAB6B	-	RAB6B, member RAS oncogene family	51560	chr3	135025772	135097129	-	GO:0006888(ER to Golgi vesicle-mediated transport);GO:0006890(retrograde vesicle-mediated transport, Golgi to ER);GO:0007264(small GTPase mediated signal transduction);GO:0015031(protein transport)	GO:0005794(Golgi apparatus)	GO:0000166(nucleotide binding);GO:0003924(GTPase activity);GO:0005525(GTP binding)	Hs.12152	ref:NM_016577;ens:ENST00000285208;gb:AB073348;gb:AK055102	THC2514756	ENST00000285208	172.942	409.218	187.015	158.869	422.22	396.217
NM_016609	0.0343475	0.431708	2.06231	down	SLC22A17	BOCT|BOIT|hBOIT	solute carrier family 22 (organic cation transporter), member 17	51310	chr14	22885378	22891920	-	GO:0006810(transport);GO:0006811(ion transport)	GO:0016020(membrane);GO:0016021(integral to membrane)	GO:0005215(transporter activity)	Hs.373498	ref:NM_016609;ref:NM_020372;ens:ENST00000354772;ens:ENST00000206544	THC2735825	ENST00000354772	52.0938	108.087	49.0583	55.1293	94.6718	121.502
NM_016938	0.0481764	0.454772	2.5398	down	EFEMP2	FBLN4|UPH1	EGF-containing fibulin-like extracellular matrix protein 2	30008	chr11	65390494	65396789	-	GO:0007596(blood coagulation)	GO:0005604(basement membrane);GO:0016020(membrane)	GO:0004888(transmembrane receptor activity);GO:0005201(extracellular matrix structural constituent);GO:0005509(calcium ion binding);GO:0005515(protein binding)	Hs.647231	ref:NM_016938;ens:ENST00000307998;gb:DQ892047;gb:DQ895241	NP1153559	ENST00000307998	604.858	1511.34	486.944	722.772	1393.62	1629.05
NM_017573	0.00820712	0.405365	3.2199	down	PCSK4	DKFZp434B217|MGC34749|PC4|SPC5|	proprotein convertase subtilisin/kexin type 4	54760	chr19	1432426	1441407	-	GO:0006508(proteolysis)	GO:0016020(membrane);GO:0016021(integral to membrane)	GO:0004289(subtilase activity);GO:0008233(peptidase activity)	Hs.46884	ref:NM_017573;gb:BC036354;ens:ENST00000300954;ens:ENST00000358547	THC2610518	ENST00000300954	36.1842	116.335	33.1238	39.2446	108.829	123.84
	0.00875597	0.405365	3.02498	down	RBM35A	FLJ20171	RNA binding motif protein 35A	54845	chr8	95722597	95787844	+			GO:0000166(nucleotide binding);GO:0003723(RNA binding)	Hs.487471	ref:NM_017697;ens:ENST00000314460;gb:BC112043;gb:BC019932	THC2668750	ENST00000314460	293.076	883.526	320.579	265.572	843.922	923.129
NM_018433	0.0471288	0.453345	2.60304	down	JMJD1A	DKFZp686A24246|DKFZp686P07111|JMJD1|KIAA0742|TSGA	jumonji domain containing 1A	55818	chr2	86521953	86573350	+	GO:0006350(transcription);GO:0006355(regulation of transcription, DNA-dependent);GO:0016568(chromatin modification)	GO:0005634(nucleus)	GO:0005506(iron ion binding);GO:0008270(zinc ion binding);GO:0016491(oxidoreductase activity);GO:0016702(oxidoreductase activity, acting on single donors with incorporation of molecular oxygen, incorporation of two atoms of oxygen);GO:0046872(metal ion bi	Hs.557425	ref:NM_018433;gb:BX647271;ens:ENST00000312912;ens:ENST00000356753	THC2514119	ENST00000312912	2329.37	5938.73	2811.66	1847.08	5657.19	6220.27
NM_018948	0.0120571	0.405365	2.05679	down	ERRFI1	GENE-33|MIG-6|MIG6|RALT	ERBB receptor feedback inhibitor 1	54206	chr1	7994380	8008943	-	GO:0006950(response to stress)	GO:0005737(cytoplasm)	GO:0005100(Rho GTPase activator activity);GO:0005515(protein binding)	Hs.605445	ref:NM_018948;ens:ENST00000377482;gb:AK027830;gb:AK096149	THC2468875	ENST00000377482	6830.41	14013.1	7346.66	6314.16	13655.6	14370.6
NM_019058	0.0253493	0.424641	2.75182	down	DDIT4	Dig2|FLJ20500|REDD-1|REDD1|RP11-442H21.1|RTP801	DNA-damage-inducible transcript 4	54541	chr10	73703682	73705803	+				Hs.523012	ref:NM_019058;ens:ENST00000307365;gb:AY090097;gb:BC015236	THC2591713	ENST00000307365	3099.95	8532.62	3455.19	2744.71	7536.7	9528.55
NM_019850	0.0219805	0.418823	2.07589	down	NGEF	EPHEXIN	neuronal guanine nucleotide exchange factor	25791	chr2	233451654	233586182	-	GO:0007275(multicellular organismal development);GO:0007399(nervous system development);GO:0030154(cell differentiation);GO:0035023(regulation of Rho protein signal transduction)	GO:0005622(intracellular)	GO:0005085(guanyl-nucleotide exchange factor activity);GO:0005089(Rho guanyl-nucleotide exchange factor activity)	Hs.97316	ref:NM_019850;ens:ENST00000264051;ens:ENST00000373552;gb:BC031573	THC2464911	ENST00000264051	104.372	216.276	113.604	95.14	230.371	202.181
NM_019894	0.0138876	0.407667	2.80409	down	TMPRSS4	MT-SP2|TMPRSS3	transmembrane protease, serine 4	56649	chr11	117452975	117494380	+	GO:0006508(proteolysis)	GO:0016020(membrane);GO:0016021(integral to membrane)	GO:0004252(serine-type endopeptidase activity);GO:0005044(scavenger receptor activity);GO:0008233(peptidase activity)	Hs.161985	ref:NM_019894;ref:NM_183247;gb:AY358530;gb:AF216312	THC2472691	ENST00000339018	45.6961	127.69	40.9138	50.4785	119.581	135.8
NM_020040	0.00847968	0.405365	2.00904	down	TUBB4Q	-	tubulin, beta polypeptide 4, member Q	56604	chr4	191140671	191143020	-								58.4393	117.512	56.4202	60.4584	123.927	111.097
NM_020201	0.0119009	0.405365	2.89332	down	NT5M	dNT-2|dNT2|mdN	5',3'-nucleotidase, mitochondrial	56953	chr17	17147404	17191702	+	GO:0006260(DNA replication);GO:0009117(nucleotide metabolic process);GO:0009223(pyrimidine deoxyribonucleotide catabolic process)	GO:0005739(mitochondrion)	GO:0000166(nucleotide binding);GO:0000287(magnesium ion binding);GO:0008252(nucleotidase activity);GO:0016787(hydrolase activity)	Hs.513977	ref:NM_020201;ens:ENST00000379552;gb:AF210652;gb:BC035838	THC2474439	ENST00000379552	114.873	333.202	107.337	122.41	301.067	365.337
NM_020233	0.00549837	0.405365	2.03416	down	C17orf48	MDS006|NBLA03831	chromosome 17 open reading frame 48	56985	chr17	10541696	10555266	+			GO:0016787(hydrolase activity)	Hs.47668	ref:NM_020233;gb:AB073393;ens:ENST00000379774;ens:ENST00000303175	THC2607648	ENST00000379774	159.128	324.107	157.387	160.87	307.357	340.857
NM_020812	0.0273825	0.424641	2.13023	down	DOCK6	-	dedicator of cytokinesis 6	57572	chr19	11170972	11234128	-			GO:0005085(guanyl-nucleotide exchange factor activity);GO:0005525(GTP binding);GO:0051020(GTPase binding)	Hs.591002	ref:NM_020812;gb:BC008335;gb:AB037816;ens:ENST00000319867	THC2491633	ENST00000319867	337.278	723.972	329.532	345.023	633.448	814.497
NM_020998	0.0314861	0.427974	3.26521	down	MST1	D3F15S2|DNF15S2|HGFL|MSP|NF15S2	macrophage stimulating 1 (hepatocyte growth factor-like)	4485	chr3	49696390	49701099	-	GO:0006508(proteolysis);GO:0007596(blood coagulation);GO:0008150(biological_process)	GO:0005575(cellular_component)	GO:0003674(molecular_function);GO:0004252(serine-type endopeptidase activity);GO:0005509(calcium ion binding)	Hs.512587	ref:NM_020998;gb:BC044862;ens:ENST00000389184;ens:ENST00000389185	NP299055	ENST00000389184	147.449	479.586	123.416	171.482	413.529	545.643
NM_021200	0.0056867	0.405365	2.68834	down	PLEKHB1	KPL1|PHR1|PHRET1	pleckstrin homology domain containing, family B (evectins) member 1	58473	chr11	73034870	73051512	+	GO:0007602(phototransduction)	GO:0016020(membrane);GO:0016021(integral to membrane)	GO:0004871(signal transducer activity)	Hs.445489	ref:NM_021200;gb:AF100612;gb:BC008075;ens:ENST00000354190	THC2786723	ENST00000354190	154.526	414.729	144.212	164.84	428.732	400.726
NM_021806	0.00538853	0.405365	2.45863	down	FAM3A	39863|2.19|DXS560S|XAP-7|	family with sequence similarity 3, member A	60343	chrX	153387699	153397567	-	GO:0008150(biological_process)	GO:0005575(cellular_component)	GO:0003674(molecular_function)	Hs.289108	ref:NM_021806;gb:BC002934;ens:ENST00000322269;ens:ENST00000369643	NP1182687	ENST00000322269	321.402	790.82	333.524	309.28	833.893	747.747
NM_021944	0.00943124	0.405365	2.03125	down	C14orf93	FLJ12154	chromosome 14 open reading frame 93	60686	chr14	22525950	22549192	-				Hs.255874	ref:NM_021944;gb:BC014299;ens:ENST00000299088;ens:ENST00000341470	THC2621234	ENST00000299088	175.314	356.086	184.001	166.627	338.857	373.315
NM_022081	0.0407027	0.444063	2.17467	down	HPS4	KIAA1667|LE|bK1048E9.4|bK1048E9.5|	Hermansky-Pudlak syndrome 4	89781	chr22	25177445	25209820	-	GO:0006605(protein targeting);GO:0007040(lysosome organization and biogenesis);GO:0007599(hemostasis);GO:0048075(positive regulation of eye pigmentation);GO:0048081(positive regulation of cuticle pigmentation);GO:0050821(protein stabilization)	GO:0005624(membrane fraction);GO:0005737(cytoplasm);GO:0005764(lysosome);GO:0042470(melanosome);GO:0042827(platelet dense granule)	GO:0042803(protein homodimerization activity)	Hs.474436	ref:NM_022081;ref:NM_152841;ref:NM_152843;ens:ENST00000336873	THC2473325	ENST00000336873	214.508	469.203	196.302	232.713	405.079	533.327
NM_022370	0.0199182	0.418823	2.00109	down	ROBO3	FLJ21044|HGPPS|RBIG1|RIG1|	roundabout, axon guidance receptor, homolog 3 (Drosophila)	64221	chr11	124240491	124256572	+	GO:0006935(chemotaxis);GO:0007275(multicellular organismal development);GO:0007399(nervous system development);GO:0007411(axon guidance);GO:0030154(cell differentiation)	GO:0016020(membrane);GO:0016021(integral to membrane)	GO:0004872(receptor activity)	Hs.435621	ref:NM_022370;gb:AY509035;gb:BC008623;gb:BC086878	THC2625894		83.5055	167.573	79.6604	87.3506	152.853	182.292
NM_023915	0.0181551	0.412205	2.12598	down	GPR87	FKSG78|GPR95|KPG_002|MGC131898|	G protein-coupled receptor 87	53836	chr3	152494586	152517326	-	GO:0007165(signal transduction);GO:0007186(G-protein coupled receptor protein signaling pathway);GO:0008150(biological_process)	GO:0016020(membrane);GO:0016021(integral to membrane)	GO:0001584(rhodopsin-like receptor activity);GO:0004872(receptor activity);GO:0045028(purinergic nucleotide receptor activity, G-protein coupled)	Hs.591292	ref:NM_023915;ens:ENST00000260843;gb:AF411114;gb:BC132888	THC2474173	ENST00000260843	181.735	384.523	163.536	199.934	393.293	375.753
NM_023926	0.00312976	0.388404	4.60037	down	ZNF447	DKFZp586B1122|FLJ12895|FLJ44152|MGC2427|MGC4074|MGC8682	zinc finger protein 447	65982	chr19	63287017	63301389	-	GO:0006350(transcription);GO:0006355(regulation of transcription, DNA-dependent)	GO:0005622(intracellular);GO:0005634(nucleus)	GO:0003700(transcription factor activity);GO:0008270(zinc ion binding);GO:0046872(metal ion binding)	Hs.235390	ref:NM_023926;ens:ENST00000240727;gb:AK160376;gb:BC022846	THC2469505	ENST00000240727	26.2569	120.721	27.9645	24.5493	127.417	114.026
NM_024028	0.0197712	0.418823	2.08709	down	MGC3265	-	hypothetical protein MGC3265	78991	chr5	148717801	148729408	+	GO:0006118(electron transport)		GO:0016491(oxidoreductase activity)	Hs.644397	ref:NM_024028;gb:AF451985;gb:BC000014;ens:ENST00000274569	THC2622758	ENST00000274569	157.833	330.794	163.56	152.106	363.287	298.3
NM_024336	0.00386908	0.395709	2.44281	down	IRX3	IRX-1	iroquois homeobox protein 3	79191	chr16	52874712	52877879	-	GO:0006355(regulation of transcription, DNA-dependent)	GO:0005634(nucleus)	GO:0003700(transcription factor activity)	Hs.499205	ref:NM_024336;ens:ENST00000329734;gb:DQ892008;gb:BC023667	THC2472312	ENST00000329734	355.8	869.691	366.662	344.938	829.189	910.192
NM_024345	0.0404577	0.443663	2.23884	down	WDR32	FLJ23201|MGC10765|MGC131781	WD repeat domain 32	79269	chr9	37791295	37853345	+			GO:0016301(kinase activity)	Hs.118394	ref:NM_024345;gb:BC108686;ens:ENST00000242323;ens:ENST00000352264	THC2507831	ENST00000242323	177.7	392.559	206.854	148.545	401.802	383.317
NM_024509	0.0318268	0.427974	5.18148	down	LRFN3	MGC2656|SALM4	leucine rich repeat and fibronectin type III domain containing 3	79414	chr19	41119861	41127937	+		GO:0016020(membrane);GO:0016021(integral to membrane)	GO:0005515(protein binding)	Hs.143792	ref:NM_024509;ens:ENST00000246529;gb:DQ893672;gb:DQ895825	THC2470708	ENST00000246529	57.8911	300.057	45.806	69.9761	236.98	363.135
NM_024549	0.0144241	0.410709	2.24862	down	FLJ21127	TECT1	tectonic	79600	chr12	109536324	109571314	+	GO:0007275(multicellular organismal development)			Hs.211511	gb:BC030993			281.554	631.663	257.841	305.267	599.774	663.552
NM_024633	0.0449852	0.449949	2.62175	down	C14orf139	FLJ21276	chromosome 14 open reading frame 139	79686	chr14	94943355	94946180	-				Hs.41502	gb:BC008299;gb:AK024929;ref:XR_017875;ref:XR_017975	THC2472996		36.851	97.3555	32.4056	41.2964	114.077	80.6337
NM_024803	0.0232999	0.421993	2.17312	down	TUBAL3	FLJ21665|MGC119347|MGC119349	tubulin, alpha-like 3	79861	chr10	5425060	5436795	-	GO:0007018(microtubule-based movement);GO:0051258(protein polymerization)	GO:0005874(microtubule);GO:0043234(protein complex)	GO:0000166(nucleotide binding);GO:0003924(GTPase activity);GO:0005198(structural molecule activity);GO:0005525(GTP binding)	Hs.163079	ref:NM_024803;ens:ENST00000380419;gb:AK025318;thc:THC2478803	THC2478803	ENST00000380419	61.7276	134.558	65.7049	57.7503	120.896	148.22
NM_030630	0.00182015	0.387664	2.39612	down	C17orf28	DMC1|FLJ43526	chromosome 17 open reading frame 28	283987	chr17	70458433	70480411	-		GO:0016020(membrane);GO:0016021(integral to membrane)		Hs.11067	ref:NM_030630;gb:BC032219;gb:BC035372;ens:ENST00000389611	THC2517880	ENST00000389611	114.773	274.857	110.709	118.837	278.094	271.619
NM_030767	0.0198347	0.418823	2.14046	down	AKNA	KIAA1968|RP11-82I1.4	AT-hook transcription factor	80709	chr9	116138258	116196506	-				Hs.494895	ref:NM_030767;gb:AY703044;gb:BC055285;ens:ENST00000307564	NP434202	ENST00000307564	592.721	1266.29	644.995	540.446	1346.47	1186.12
NM_031482	0.00127621	0.387664	2.00888	down	ATG10	APG10L|DKFZP586I0418|FLJ13954|pp12616|	ATG10 autophagy related 10 homolog (S. cerevisiae)	83734	chr5	81303629	81586528	+	GO:0006497(protein amino acid lipidation);GO:0006512(ubiquitin cycle);GO:0006914(autophagy);GO:0015031(protein transport);GO:0031401(positive regulation of protein modification)	GO:0005622(intracellular)	GO:0005515(protein binding)	Hs.693790	ref:NM_031482;ens:ENST00000282185;gb:DQ892432;gb:DQ895644	THC2501237	ENST00000282185	452.984	909.709	464.278	441.689	910.192	909.226
NM_031897	0.0310028	0.42725	2.04414	down	CACNG6	-	calcium channel, voltage-dependent, gamma subunit 6	59285	chr19	59187353	59207732	+	GO:0006811(ion transport);GO:0006816(calcium ion transport)	GO:0005891(voltage-gated calcium channel complex);GO:0005923(tight junction);GO:0016020(membrane);GO:0016021(integral to membrane)	GO:0005198(structural molecule activity);GO:0005245(voltage-gated calcium channel activity);GO:0005509(calcium ion binding)	Hs.631560	ref:NM_145814;ref:NM_145815;ref:NM_031897;ens:ENST00000252729	NP520196	ENST00000252729	1308.08	2663.04	1453.05	1163.1	2836.04	2490.05
NM_032580	0.02746	0.424641	2.97856	down	HES7	-	hairy and enhancer of split 7 (Drosophila)	84667	chr17	7965613	7968127	-	GO:0000122(negative regulation of transcription from RNA polymerase II promoter);GO:0001501(skeletal development);GO:0001756(somitogenesis);GO:0006355(regulation of transcription, DNA-dependent);GO:0007219(Notch signaling pathway);GO:0007275(multicellular	GO:0005634(nucleus)	GO:0003677(DNA binding);GO:0016564(transcriptional repressor activity)	Hs.434828	ref:NM_032580;ens:ENST00000317814;gb:AB049064;gb:BC039887	NP362298	ENST00000317814	128.409	377.388	150.617	106.202	354.802	399.975
NM_032593	0.0481954	0.454772	2.17084	down	HINT2	HIT-17	histidine triad nucleotide binding protein 2	84681	chr9	35802956	35805042	-		GO:0005739(mitochondrion)	GO:0016787(hydrolase activity)	Hs.70573	ref:NM_032593;ens:ENST00000259667;gb:AY033094;gb:AF356875	THC2470370	ENST00000259667	446.688	954.887	524.607	368.77	943.89	965.884
NM_033178	0.0115022	0.405365	2.09832	down	DUX4	DUX10	double homeobox, 4	22947	chr4	191238150	191240721	+	GO:0006355(regulation of transcription, DNA-dependent)	GO:0005634(nucleus)	GO:0003700(transcription factor activity)	Hs.553518	ref:NM_033178;ref:XM_001130131;ref:XM_928000;ens:ENST00000358567	THC2493180	ENST00000358567	65.8119	137.98	69.9899	61.6338	144.717	131.243
NM_033388	0.0202556	0.418823	2.16887	down	ATG16L2	FLJ00012|WDR80	ATG16 autophagy related 16-like 2 (S. cerevisiae)	89849	chr11	72203098	72218328	+				Hs.653186	ref:NM_033388;gb:AK090597;gb:AK024423;ens:ENST00000321297	THC2494679	ENST00000321297	248.038	534.658	275.582	220.494	529.692	539.625
NM_052880	0.0235598	0.423801	2.28169	down	MGC17330	HGFL|hHGFL(S)	HGFL gene	113791	chr22	30007578	30018474	-		GO:0016020(membrane);GO:0016021(integral to membrane)		Hs.26670	ref:NM_052880;gb:BC041903;gb:AK074688;ens:ENST00000215912	THC2510833	ENST00000215912	392.143	890.357	347.216	437.071	838.69	942.024
NM_052916	0.00204145	0.387664	2.28705	down	RNF157	-	ring finger protein 157	114804	chr17	71651450	71747985	-			GO:0005515(protein binding);GO:0008270(zinc ion binding);GO:0046872(metal ion binding)	Hs.500643	ref:NM_052916;gb:AK091467;gb:AB067504;ens:ENST00000269391	THC2471338	ENST00000269391	111.839	255.912	110.306	113.371	247	264.824
NM_053277	0.0369757	0.438217	2.24568	down	CLIC6	CLIC1L	chloride intracellular channel 6	54102	chr21	34963557	35012389	+	GO:0006811(ion transport);GO:0006821(chloride transport)	GO:0016020(membrane)	GO:0005247(voltage-gated chloride channel activity);GO:0031404(chloride ion binding)	Hs.693698	ref:NM_053277;gb:AF448439;ens:ENST00000349499;ens:ENST00000360731	NP566224	ENST00000349499	93.2286	211.455	88.2877	98.1695	243.142	179.768
NM_080653	0.00288157	0.387664	2.78564	down	ATP6V1E2	ATP6E1|ATP6EL2|ATP6V1EL2|MGC9341|VMA4	ATPase, H+ transporting, lysosomal 31kDa, V1 subunit E2	90423	chr2	46592489	46600600	-	GO:0006811(ion transport);GO:0015986(ATP synthesis coupled proton transport);GO:0015992(proton transport)	GO:0016469(proton-transporting two-sector ATPase complex)	GO:0016787(hydrolase activity);GO:0046872(metal ion binding);GO:0046933(hydrogen ion transporting ATP synthase activity, rotational mechanism);GO:0046961(hydrogen ion transporting ATPase activity, rotational mechanism)	Hs.659656	ref:NM_080653;ens:ENST00000333236;ens:ENST00000306448;gb:AB074759	THC2474264	ENST00000333236	55.2048	153.571	58.166	52.2435	151.662	155.48
NM_080657	0.00951376	0.405365	2.2441	down	RSAD2	2510004L01Rik|cig5|vig1	radical S-adenosyl methionine domain containing 2	91543	chr2	6935358	6955368	+			GO:0003824(catalytic activity);GO:0005506(iron ion binding);GO:0046872(metal ion binding)	Hs.17518	ref:NM_080657;ens:ENST00000382040;gb:AF026941;gb:AF442151	THC2464214	ENST00000382040	64.0063	143.88	66.4507	61.562	133.88	153.879
NM_130778	0.006454	0.405365	2.158	down	COL17A1	BA16H23.2|BP180|BPAG2|KIAA0204|LAD-1	collagen, type XVII, alpha 1	1308	chr10	105781035	105835628	-	GO:0006817(phosphate transport);GO:0007160(cell-matrix adhesion);GO:0008544(epidermis development)	GO:0005578(proteinaceous extracellular matrix);GO:0005737(cytoplasm);GO:0005887(integral to plasma membrane);GO:0005911(intercellular junction);GO:0016020(membrane)	GO:0005198(structural molecule activity)	Hs.117938	ref:NM_000494;ens:ENST00000353479;ens:ENST00000369733;gb:AF136185	THC2469481	ENST00000353479	671.777	1452.48	673.334	670.219	1362.47	1542.49
NM_133510	0.00845008	0.405365	2.20557	down	RAD51L1	MGC34245|R51H2|RAD51B|REC2|hREC2	RAD51-like 1 (S. cerevisiae)	5890	chr14	67356261	68014563	+	GO:0006281(DNA repair);GO:0007131(meiotic recombination)	GO:0005634(nucleus)	GO:0000166(nucleotide binding);GO:0003677(DNA binding);GO:0005524(ATP binding);GO:0008094(DNA-dependent ATPase activity);GO:0017111(nucleoside-triphosphatase activity)	Hs.172587	ref:NM_133509;gb:BC030219;gb:BX248766;thc:THC2479242	THC2479242		51.3132	113.475	51.0387	51.5877	105.208	121.741
NM_138770	0.0166064	0.411448	2.08747	down	CCDC74A	FLJ40345	coiled-coil domain containing 74A	90557	chr2	132001961	132007709	+								336.009	701.831	357.262	314.757	752.413	651.249
NM_139245	0.0430807	0.449485	2.15567	down	PPM1L	MGC132545|MGC132547|PP2C-epsilon|PP2CE|	protein phosphatase 1 (formerly 2C)-like	151742	chr3	161956689	162271511	+	GO:0006470(protein amino acid dephosphorylation)	GO:0008287(protein serine/threonine phosphatase complex);GO:0016020(membrane);GO:0016021(integral to membrane)	GO:0000287(magnesium ion binding);GO:0015071(protein phosphatase type 2C activity);GO:0016787(hydrolase activity);GO:0030145(manganese ion binding)	Hs.389027	ref:NM_139245;gb:AK055115;gb:AY337264;thc:THC2475752	THC2475752		69.1164	150.669	65.779	72.4538	127.125	174.213
NM_144577	0.0383557	0.439069	2.9755	down	FLJ32926	-	hypothetical protein FLJ32926	93233	chr19	53491531	53499144	-				Hs.112645	ref:NM_144577;gb:AK057357;gb:AK128144;ens:ENST00000315396	NP517423	ENST00000315396	365.769	1072.43	437.105	294.432	1175.75	969.117
NM_145013	0.00981991	0.405365	2.47161	down	C11orf45	FLJ43646|MGC35558	chromosome 11 open reading frame 45	219833	chr11	128274669	128280802	-				Hs.351133	ref:NM_145013;ens:ENST00000310799;gb:AK125634;gb:BC025756	THC2616653	ENST00000310799	115.698	286.729	120.007	111.389	310.272	263.187
NM_145658	0.0490809	0.455067	2.19468	down	SPESP1	MGC24663|SP-ESP	sperm equatorial segment protein 1	246777	chr15	67009918	67026202	+	GO:0007275(multicellular organismal development)			Hs.657932	ref:NM_145658;ens:ENST00000310673;gb:AF275321;gb:AY358983	THC2470863	ENST00000310673	104.768	227.397	87.5509	121.986	211.013	243.782
NM_145695	0.00402551	0.395709	3.26245	down	DGKB	DAGK2|DGK|DGK-BETA|KIAA0718|	diacylglycerol kinase, beta 90kDa	1607	chr7	14182122	14847413	-	GO:0007205(protein kinase C activation);GO:0007242(intracellular signaling cascade)	GO:0005886(plasma membrane)	GO:0004143(diacylglycerol kinase activity);GO:0005509(calcium ion binding);GO:0005515(protein binding);GO:0008270(zinc ion binding);GO:0016740(transferase activity);GO:0019992(diacylglycerol binding)	Hs.567255	ref:NM_145695;thc:THC2664987	THC2664987		49.3604	161.23	47.3715	51.3492	171.461	150.999
NM_145795	0.011754	0.405365	2.2003	down	DONSON	B17|C21orf60|DKFZP434M035	downstream neighbor of SON	29980	chr21	33872080	33882884	-	GO:0007275(multicellular organismal development);GO:0008150(biological_process)	GO:0005575(cellular_component);GO:0005634(nucleus)	GO:0003674(molecular_function)	Hs.436341	ref:NM_017613;ens:ENST00000303071;gb:AF232673;gb:AF232674	THC2494145	ENST00000303071	614.831	1350.47	660.163	569.5	1410.59	1290.35
NM_145814	0.0104759	0.405365	2.15443	down	CACNG6	-	calcium channel, voltage-dependent, gamma subunit 6	59285	chr19	59187353	59207732	+	GO:0006811(ion transport);GO:0006816(calcium ion transport)	GO:0005891(voltage-gated calcium channel complex);GO:0005923(tight junction);GO:0016020(membrane);GO:0016021(integral to membrane)	GO:0005198(structural molecule activity);GO:0005245(voltage-gated calcium channel activity);GO:0005509(calcium ion binding)	Hs.631560	ref:NM_145814;ref:NM_145815;ref:NM_031897;ens:ENST00000252729	NP520196	ENST00000252729	1560.17	3357.15	1457.19	1663.16	3503.38	3210.91
NM_145898	0.00353558	0.395709	3.33969	down	CCL23	CK-BETA-8|CKb8|Ckb-8|Ckb-8-1|MIP-3|MIP3|MPIF-1|SCYA23	chemokine (C-C motif) ligand 23	6368	chr17	31364209	31369118	-	GO:0006874(calcium ion homeostasis);GO:0006935(chemotaxis);GO:0006954(inflammatory response);GO:0006955(immune response);GO:0007165(signal transduction);GO:0007186(G-protein coupled receptor protein signaling pathway);GO:0007267(cell-cell signaling);GO:00	GO:0005576(extracellular region);GO:0005615(extracellular space)	GO:0008009(chemokine activity);GO:0008201(heparin binding)	Hs.169191	ref:NM_005064;ref:NM_145898;ens:ENST00000293280;gb:U58913	THC2484167	ENST00000293280	40.4449	135.404	40.9164	39.9734	125.815	144.994
NM_152280	0.00705566	0.405365	2.09366	down	SYT11	DKFZp781D015|KIAA0080|MGC10881|MGC17226|SYT12	synaptotagmin XI	23208	chr1	154095923	154121470	+	GO:0006810(transport)	GO:0005887(integral to plasma membrane);GO:0008021(synaptic vesicle);GO:0016020(membrane);GO:0045202(synapse)	GO:0005215(transporter activity);GO:0005509(calcium ion binding)	Hs.32984	ref:NM_152280;ens:ENST00000368324;gb:AK027540;gb:BC013690	THC2477367	ENST00000368324	84.9985	178.085	87.9816	82.0154	187.263	168.907
NM_152296	0.0280616	0.424641	2.20706	down	ATP1A3	DYT12|MGC13276|RDP	ATPase, Na+/K+ transporting, alpha 3 polypeptide	478	chr19	47162573	47190222	-	GO:0006810(transport);GO:0006813(potassium ion transport);GO:0006814(sodium ion transport);GO:0008152(metabolic process);GO:0015672(monovalent inorganic cation transport);GO:0015991(ATP hydrolysis coupled proton transport);GO:0030317(sperm motility);GO:00	GO:0005783(endoplasmic reticulum);GO:0005794(Golgi apparatus);GO:0005886(plasma membrane);GO:0005890(sodium:potassium-exchanging ATPase complex);GO:0016020(membrane);GO:0016021(integral to membrane)	GO:0000166(nucleotide binding);GO:0000287(magnesium ion binding);GO:0005391(sodium:potassium-exchanging ATPase activity);GO:0005524(ATP binding);GO:0015077(monovalent inorganic cation transporter activity);GO:0015662(ATPase activity, coupled to transmembr	Hs.515427	ref:NM_152296;ens:ENST00000302102;gb:AK122693;gb:AK223569	THC2469362	ENST00000302102	186.678	410.466	165.53	207.826	440.605	380.327
NM_152308	0.00654731	0.405365	2.14019	down	MGC24665	-	hypothetical protein MGC24665	116028	chr16	11346811	11353118	+				Hs.347524	ref:NM_152308;gb:BC039361;ens:ENST00000312499;ens:ENST00000381820	THC2508344	ENST00000312499	650.691	1391.57	684.192	617.189	1343.94	1439.21
NM_152312	0.00774796	0.405365	3.06795	down	GYLTL1B	FLJ35207|LARGE2|PP5656	glycosyltransferase-like 1B	120071	chr11	45899771	45907223	+	GO:0006688(glycosphingolipid biosynthetic process);GO:0009101(glycoprotein biosynthetic process);GO:0016051(carbohydrate biosynthetic process);GO:0046716(muscle maintenance)	GO:0016020(membrane);GO:0016021(integral to membrane);GO:0030173(integral to Golgi membrane)	GO:0016758(transferase activity, transferring hexosyl groups)	Hs.86543	ref:NM_152312;gb:AK092526;ens:ENST00000325468;ens:ENST00000298826	THC2479774	ENST00000325468	202.438	619.998	218.916	185.96	655.011	584.986
NM_152326	0.0231012	0.421325	2.08457	down	ANKRD9	MGC21990	ankyrin repeat domain 9	122416	chr14	102042950	102045881	-				Hs.432945	ref:NM_152326;ens:ENST00000286918;gb:DQ891687;gb:DQ894871	THC2604941	ENST00000286918	186.943	388.306	205.607	168.279	367.502	409.11
NM_152465	0.0303944	0.426177	2.21544	down	PROCA1	MGC39650	proline-rich cyclin A1-interacting protein	147011	chr17	24054660	24062999	-	GO:0016042(lipid catabolic process)		GO:0004623(phospholipase A2 activity);GO:0005509(calcium ion binding)	Hs.207471	ref:NM_152465;ens:ENST00000301039;gb:BC029574;thc:THC2480006	THC2480006	ENST00000301039	185.418	410.839	167	203.835	369.459	452.219
NM_153347	0.0434134	0.449605	2.35559	down	TMEM86A	FLJ90119	transmembrane protein 86A	144110	chr11	18676926	18682908	+		GO:0016020(membrane);GO:0016021(integral to membrane)		Hs.502100	ref:NM_153347;ens:ENST00000280734;gb:AK074600;gb:BC017073	NP527039	ENST00000280734	63.4896	147.441	74.6155	52.3636	139.761	155.122
NM_171998	0.00240379	0.387664	3.92961	down	RAB39B	-	RAB39B, member RAS oncogene family	116442	chrX	154140719	154147046	-	GO:0007264(small GTPase mediated signal transduction);GO:0015031(protein transport)	GO:0005622(intracellular);GO:0016020(membrane)	GO:0000166(nucleotide binding);GO:0005525(GTP binding)	Hs.632832	ref:NM_171998;ens:ENST00000369454;gb:AK056209;gb:AL834460	THC2606776	ENST00000369454	52.3904	206.307	53.0467	51.7342	219.912	192.702
NM_173516	0.042268	0.448188	2.28677	down	PNLDC1	FLJ40240|MGC138451|dJ195P10.2	poly(A)-specific ribonuclease (PARN)-like domain containing 1	154197	chr6	160141290	160161725	+		GO:0005634(nucleus)		Hs.349077	ref:NM_173516;gb:AK093139;gb:BC112246;ens:ENST00000275275	THC2602409	ENST00000275275	152.13	346.824	131.561	172.7	308.434	385.214
NM_173533	0.0366794	0.438217	4.29935	down	TDRD5	FLJ34823|RP11-427G13.1|TUDOR3	tudor domain containing 5	163589	chr1	177827647	177927021	+			GO:0003676(nucleic acid binding)	Hs.197354	ref:NM_173533;ens:ENST00000367614;ens:ENST00000294848;gb:AK127370	THC2474394	ENST00000367614	28.4925	119.114	35.8436	21.1414	105.665	132.562
NM_173621	0.0067434	0.405365	2.4791	down	N/A	N/A	Homo sapiens chromosome 17 open reading frame 44 (C17orf44), mRNA.	N/A	chr17	8064691	8068086	-								67.4094	167.539	68.518	66.3007	179.765	155.312
NM_173678	0.0302469	0.426177	2.12661	down	FLJ40722	-	hypothetical protein FLJ40722	285966	chr7	143028666	143053107	+				Hs.603748	ref:NM_173678;gb:AK098041;gb:AL832734;ens:ENST00000357344	THC2475837	ENST00000357344	72.9553	154.658	80.9759	64.9348	142.853	166.464
NM_178338	0.0348701	0.433126	2.21858	down	C3orf35	APRG1	chromosome 3 open reading frame 35	339883	chr3	37415656	37451992	+				Hs.475945	ref:NM_178339;ref:NM_178342;gb:BC100859;gb:BC100862	NP796928		97.3178	213.733	111.596	83.0399	205.41	222.055
NM_178494	0.0456035	0.451637	2.05031	down	FLJ40125	-	hypothetical protein FLJ40125	147699	chr19	50693704	50697406	+			GO:0003824(catalytic activity);GO:0004721(phosphoprotein phosphatase activity);GO:0015071(protein phosphatase type 2C activity)	Hs.532872	ref:NM_001080401;gb:BC028228;gb:AK097444;ens:ENST00000324688	THC2486577	ENST00000324688	610.853	1265.25	580.998	640.709	1075.52	1454.98
NM_181686	0.0178352	0.412205	2.29946	down	KRTAP12-1	KAP12.1|KRTAP12.1	keratin associated protein 12-1	353332	chr21	44925918	44926506	-		GO:0045095(keratin filament)		Hs.688628	ref:NM_181686;gb:AJ566388;thc:THC2490990	THC2490990		150.784	348.16	157.857	143.711	383.713	312.607
NM_181724	0.0158161	0.411015	2.77934	down	TMEM119	-	transmembrane protein 119	338773	chr12	107507755	107515913	-		GO:0016020(membrane);GO:0016021(integral to membrane)		Hs.449718	ref:NM_181724;gb:AK075501;gb:AK097290;gb:BC096825	THC2621345		53.4941	148.354	58.996	47.9922	160.08	136.628
NM_182530	0.0466614	0.453345	7.01569	down	C12orf28	FLJ25056|MGC126869	chromosome 12 open reading frame 28	196446	chr12	68606703	68638770	+				Hs.253773	ref:NM_182530;ens:ENST00000299350;gb:BC101820;gb:AK057785	THC2484014	ENST00000299350	25.4759	186.774	31.0659	19.8859	253.691	119.857
NM_194312	0.00503054	0.405365	2.2296	down	LOC339768	MGC99829	hypothetical protein LOC339768	339768	chr2	238673764	238706666	+				Hs.127724	ref:NM_194312;gb:AK124612;gb:BC080639;ens:ENST00000343063	THC2477111	ENST00000343063	90.8001	202.669	88.6947	92.9056	192.107	213.231
NM_199243	0.0177296	0.412205	3.95228	down	GPR150	PGR11	G protein-coupled receptor 150	285601	chr5	94981735	94983040	+	GO:0007165(signal transduction);GO:0007186(G-protein coupled receptor protein signaling pathway)	GO:0016020(membrane);GO:0016021(integral to membrane)	GO:0001584(rhodopsin-like receptor activity);GO:0004872(receptor activity)	Hs.143315	ref:NM_199243;ens:ENST00000316122;ens:ENST00000380007;thc:THC2603116	THC2603116	ENST00000316122	64.225	253.371	55.4187	73.0313	284.61	222.131
NM_201650	0.0165839	0.411448	2.13609	down	LRRC23	B7|B7 isoform|LRPB7	leucine rich repeat containing 23	10233	chr12	6884212	6893667	+	GO:0008150(biological_process)	GO:0005575(cellular_component)	GO:0003674(molecular_function);GO:0005515(protein binding)	Hs.155586	ref:NM_006992;ref:NM_201650;gb:AY834277;ens:ENST00000323702	THC2544841	ENST00000323702	372.432	797.659	354.807	390.056	728.508	866.809
NM_206811	0.0187996	0.415859	2.00091	down	MOG	MGC26137|MOG IG-2'	myelin oligodendrocyte glycoprotein	4340	chr6	29732787	29748128	+	GO:0007268(synaptic transmission);GO:0007417(central nervous system development)	GO:0005886(plasma membrane);GO:0005887(integral to plasma membrane)		Hs.141308	ref:NM_206814;ref:NM_206809;ref:NM_001008228;ref:NM_206812	THC2485317	ENST00000376917	52.4288	105.093	49.6286	55.229	96.6726	113.514
NM_206911	0.00357686	0.395709	2.08654	down	GUSBL2	C6orf216|FLJ13549|SMA3-L|SMAC3L|b55C20.2	glucuronidase, beta-like 2	375513	chr6	58380314	58395655	-				Hs.561539	ref:NM_206908;gb:AK026691;gb:AL831827;thc:THC2491776	THC2491776		278.449	581.154	271.073	285.825	560.67	601.638
NM_207355	0.0212684	0.418823	2.422	down	POTE15	MGC119371|MGC119373	protein expressed in prostate, ovary, testis, and placenta 15	339010	chr15	19305252	19336667	-				Hs.558766	ref:NM_207355;ref:NM_174981;gb:BC101007;gb:AY465170	NP1474573	ENST00000389890	51.5631	124.388	57.3265	45.7998	132.804	115.973
NM_207419	0.030335	0.426177	2.071	down	C1QTNF8	UNQ5829	C1q and tumor necrosis factor related protein 8	390664	chr16	1078226	1086245	-								67.1468	139.575	62.5387	71.7549	154.876	124.273
NM_213569	0.0123277	0.405365	2.77722	down	NEBL	LNEBL|MGC119746|MGC119747|bA56H7.1|	nebulette	10529	chr10	21114603	21503122	-	GO:0006811(ion transport);GO:0030832(regulation of actin filament length)	GO:0005856(cytoskeleton);GO:0015629(actin cytoskeleton)	GO:0003779(actin binding);GO:0008270(zinc ion binding);GO:0008307(structural constituent of muscle);GO:0046872(metal ion binding)	Hs.5025	ref:NM_006393;gb:BC110452;gb:AK096540;ens:ENST00000377159	THC2472477	ENST00000377159	82.1254	227.448	90.0358	74.215	213.503	241.393
XM_050278	0.0106697	0.405365	2.31527	down	KIF26A	DKFZP434N178|FLJ22753|KIAA1236	kinesin family member 26A	26153	chr14	103674812	103716982	+	GO:0007018(microtubule-based movement)	GO:0005874(microtubule);GO:0005875(microtubule associated complex)	GO:0000166(nucleotide binding);GO:0003777(microtubule motor activity);GO:0005524(ATP binding)	Hs.134970	gb:BC009415;gb:AB033062;gb:AL117589;ens:ENST00000315264	THC2601238	ENST00000315264	262.104	609.058	265.554	258.655	556.552	661.564
XM_071712	0.018643	0.415361	2.85086	down	LOC120376	-	hypothetical protein LOC120376	120376	chr11	110674516	110684664	+				Hs.31409	gb:BC042557;gb:BC110079;ref:XM_071712;ref:XM_943506	THC2655770		51.244	145.918	56.7665	45.7215	131.857	159.978
XM_290922	0.0345905	0.432267	2.66189	down	C1orf67	MGC27277|MGC51214	chromosome 1 open reading frame 67	200095	chr1	223183989	223278923	+				Hs.133977	gb:BC042869;gb:BC119716;ens:ENST00000366850;ens:ENST00000366849	THC2696618	ENST00000366850	57.8275	151.365	47.2263	68.4287	155.003	147.728
XM_293911	0.0290982	0.424839	3.43032	down	ANKRD31	FLJ40191	ankyrin repeat domain 31	256006	chr5	74399882	74470562	-			GO:0005509(calcium ion binding)	Hs.482533	ens:ENST00000274361;gb:AK097510;thc:THC2619183	THC2619183	ENST00000274361	30.7328	107.869	30.7889	30.6767	85.0298	130.708
XM_376454	0.0474609	0.453345	2.75709	down	AACSL	-	acetoacetyl-CoA synthetase-like	401224	chr5	178124473	178178036	-								38.9102	109.314	35.5932	42.2271	86.4121	132.217
XM_376720	0.0132729	0.406014	2.09208	down	LOC643641	-	similar to Zinc finger protein 74 (hZNF7)	643641	chr7	149166394	149195495	+				Hs.301277	gb:AB011115;gb:AK128787;gb:BC041427;ref:XM_935653	THC2611243		55.6309	116.122	51.3492	59.9126	111.731	120.514
XM_377136	0.00321796	0.388404	4.37911	down	LOC401650	-	similar to double homeobox 4c	401650	chr10	135327919	135328603	+								63.8921	279.144	68.7658	59.0183	269.433	288.855
XM_379840	0.0363272	0.43755	2.1206	down	LOC402509	-	similar to solute carrier family 29 (nucleoside transporters), member 4	402509	chr7	57084816	57097683	-								175.142	375.043	180.88	169.404	321.545	428.541
XM_495888	0.0188705	0.415859	4.53385	down	DKFZp434E1119	-	hypothetical protein DKFZp434E1119	283218	chr11	76861132	76863007	+								27.5633	127.683	26.9307	28.1958	101.333	154.034
XM_496818	0.00421188	0.397877	2.21016	down	LOC441161	-	hypothetical LOC441161	441161	chr6	74135002	74136236	-				Hs.671212	ref:NM_001080507;ref:XM_937518;ens:ENST00000370363;gb:BC024931	THC2629968	ENST00000370363	326.645	722.268	336.297	316.992	691.71	752.827
XM_926131	0.0451642	0.449949	2.17672	down	LOC642679	-	similar to Protein C21orf70 homolog	642679	chr21	14087054	14087333	+								181.744	397.148	162.978	200.51	343.381	450.916
XM_926309	0.00358213	0.395709	2.15483	down	LOC653166	-	similar to olfactory receptor, family 1, subfamily D, member 4	653166	chr17	3086806	3091652	+								226.108	487.369	219.846	232.371	469.435	505.302
XM_927749	0.00801787	0.405365	2.07372	down	LOC644640	-	similar to N-acetylated-alpha-linked acidic dipeptidase II (NAALADase II)	644640	chr9	69014268	69060611	+								138.108	286.78	142.073	134.143	303.707	269.852
XM_928325	0.0178962	0.412205	2.0398	down	FLJ44606	-	hypothetical gene supported by AK126569	401207	chr5	126411041	126437068	-								61.6335	125.26	67.2472	56.0198	121.296	129.224
XM_928936	0.0136267	0.407667	2.18699	down	LOC645971	-	hypothetical protein LOC645971	645971	chr19	54621499	54623887	+								101.604	221.313	110.831	92.3765	224.628	217.998
XM_929057	0.0278585	0.424641	2.21678	down	LOC646094	-	similar to Asparagine synthetase [glutamine-hydrolyzing] (Glutamine-dependent asparagine synthetase)	646094	chr7	97337147	97339792	+								95.9148	214.274	92.2669	99.5627	242.033	186.516
XM_929109	0.0327107	0.428407	2.29861	down	LOC646146	-	similar to Golgi autoantigen, golgin subfamily a, 2	646146	chr15	60329538	60335668	-								62.1653	143.174	55.9868	68.3439	159.963	126.385
XM_929303	0.0450513	0.449949	3.66249	down	LOC646381	-	similar to absent in melanoma 2	646381	chr1	157235193	157236726	-								23.5228	87.9547	26.8029	20.2427	66.5497	109.36
XM_929486	0.0175459	0.412205	2.42987	down	LOC646553	-	hypothetical protein LOC646553	646553	chr6	30889966	30890452	-								38.6796	94.276	36.2317	41.1275	84.7927	103.759
XM_930706	0.0207055	0.418823	2.03066	down	LOC653047	-	similar to TBC1 domain family member 3 (Rab GTPase-activating protein PRC17) (Prostate cancer gene 17 protein) (TRE17 alpha protein)	653047	chr17	33541232	33552232	-								690.309	1399.47	747.999	632.619	1314.4	1484.54
XM_931304	0.0137978	0.407667	2.03869	down	LOC643085	-	hypothetical protein LOC643085	643085	chr2	95554444	95556199	-								57.417	116.688	52.7191	62.1148	114.286	119.09
XM_932893	0.0137118	0.407667	2.48166	down	C14orf120	DKFZP564O092	chromosome 14 open reading frame 120	25983	chr14	23008751	23015113	+	GO:0006417(regulation of translation)	GO:0005634(nucleus)		Hs.9043	ref:NM_001042635;ref:NM_015514;gb:BC030817;thc:THC2461869	THC2461869	ENST00000250392	95.9069	239.308	97.6439	94.1699	214.034	264.581
XM_933354	0.022642	0.420189	2.39301	down	LOC646040	-	hypothetical protein LOC646040	646040	chr5	179166369	179176943	-								185.608	447.689	179.782	191.433	505.489	389.889
XM_933432	0.0382016	0.439069	2.30063	down	LOC646129	-	hypothetical protein LOC646129	646129	chr1	154874530	154878940	+								145.435	332.947	125.507	165.364	301.272	364.623
XM_933611	0.00687523	0.405365	2.48553	down	LOC644079	-	similar to breakpoint cluster region isoform 1	644079	chr22	22982963	22989024	-				Hs.648253	gb:XR_017173;ref:XM_001130285			135.819	337.895	141.817	129.821	358.714	317.076
XM_933779	0.0137428	0.407667	2.13137	down	LOC653767	-	similar to poly(rC) binding protein 4	653767	chr3	51970221	51977376	-								100.814	214.681	107.863	93.7648	226.681	202.682
XM_933787	0.0274583	0.424641	2.73736	down	LOC646632	-	hypothetical protein LOC646632	646632	chr2	222145271	222146461	-								215.271	591.224	237.97	192.573	512.738	669.71
XM_933969	0.0444197	0.449605	2.68891	down	LOC646848	-	hypothetical protein LOC646848	646848	chr1	93549304	93584658	-								248.029	680.297	233.867	262.192	819.802	540.793
XM_934533	0.00873569	0.405365	2.29038	down	FLJ13305	MGC129982|MGC129983	hypothetical protein FLJ13305	84140	chr2	61921053	61934725	-				Hs.440466	ref:NM_032180;gb:AK023367;gb:AM392542;gb:BC107162	THC2477556	ENST00000307507	97.2736	222.362	104.129	90.418	215.005	229.718
XM_934577	0.0298903	0.426177	2.13266	down	LOC647251	-	similar to maternally expressed 3	647251	chr14	100361586	100397110	+								281.763	606.284	283.417	280.109	525.624	686.944
